# Supplementary material for: Gut Microbiome–Brain Alliance: A Landscape View into Mental and Gastrointestinal Health and Disorders
Source: ACS Chem Neurosci. 2023 May 8;14(10):1717–63. doi: 10.1021/acschemneuro.3c00127 (PMC10197139; doi:10.1021/acschemneuro.3c00127)
Supplement: Supplementary file 1 — cn3c00127_si_001.xlsx [file cn3c00127_si_001.xlsx]

## Sheet: Prebiotics 
		Gut microbiome–brain alliance, a landscape view into mental and gastrointestinal health and disorders Janet M. Sasso†1, Ramy M Ammar†2, Rumiana Tenchov†1, Steven Lemmel1, Olaf Kelber2, Malte Grieswelle2, and Qiongqiong Angela Zhou*1 1 CAS, a division of the American Chemical Society 2540 Olentangy River Rd, Columbus, OH 43202, USA 2 Bayer Consumer Health, R&D department, Darmstadt 64295, Germany …
Rank	NCT Number	Title	Acronym	Status	Study Results	Conditions	Interventions	Outcome Measures	Sponsor/Collaborators	Gender	Age	Phases	Enrollment	Funded Bys	Study Type	Study Designs	Other IDs	Start Date	Primary Completion Date	Completion Date	First Posted	Results First Posted	Last Update Posted	Locations	Study Documents	URL
3	NCT03941925	Prebiotic Fructans Effect on 1-3 Years Constipated Children's Bowel Habits	CONSTICHILD	Recruiting	No Results Available	Constipation	Dietary Supplement: Prebiotic fructans|Dietary Supplement: Non-prebiotic maltodextrin	Stool consistency|Stool frequency|Stool amount and stool colour|Treatment success|Faecal microbiota|Faecal Short Chain Fatty Acids concentration|Faecal pH	Xinhua Hospital, Shanghai Jiao Tong University School of Medicine|Beneo GmbH	All	1 Year to 3 Years Â (Child)	Not Applicable	100	Other|Industry	Interventional	Allocation: Randomized|Intervention Model: Parallel Assignment|Masking: Quadruple (Participant, Care Provider, Investigator, Outcomes Assessor)|Primary Purpose: Treatment	XH-18-016	2019-07-01	2022-12-01	2022-12-01	2019-05-08		2021-07-12	Shanghai Xinhua Hospital, affiliated to Shanghai Jiao Tong University, School of Medicine, Shanghai, China		https://ClinicalTrials.gov/show/NCT03941925
23	NCT04745455	Gastrointestinal Tolerance and Safety of an Infant Formula Containing Prebiotics, Probiotics and Postbiotics.	TREE	Completed	No Results Available	Gastrointestinal Tolerance	Other: Infant formula containing prebiotics, probiotics and postbiotics	Gastrointestinal tolerance|Stool consistency|Stool frequency|Incidence, frequency, and severity of (S)AEs, and relatedness to study product of (Serious) Adverse Events.	Nutricia Research	All	14 Days to 84 Days Â (Child)	Not Applicable	31	Industry	Interventional	Allocation: N/A|Intervention Model: Single Group Assignment|Masking: None (Open Label)|Primary Purpose: Other	SBB20R&32116	2021-01-22	2021-07-12	2021-07-12	2021-02-09		2022-01-25	Poliklinika Ginekologiczno-Poloznicza Sp. Z.O.O Sp.K, BiaÅ‚ystok, Poland|Izabela TarczoÅ„ PrzylÄ…dek Zdrowia Specjalistyczne Poradnie Medyczne, KrakÃ³w, Poland|NZLA Michalkowice Jarosz i partnerzy Spolka, Siemianowice-Slaskie, Poland		https://ClinicalTrials.gov/show/NCT04745455
29	NCT02459717	Pre-biotics and Probiotics for Constipation in Parkinson's Disease		Completed	No Results Available	Constipation	Other: Probiotics and prebiotic|Other: Placebo	Complete bowel movements|Number of bowel movements|Stool consistency|Laxative use|Treatment satisfaction|Treatment continuation|Increase in one or more complete bowel movements|Frequency of three or more complete bowel movements	Emanuele Cereda|IRCCS Istituto Neurologico Mondino, Pavia, Italy|Istituti Clinici di Perfezionamento di Milano|IRCCS Policlinico S. Matteo	All	18 Years to 90 Years Â (Adult, Older Adult)	Not Applicable	120	Other	Interventional	Allocation: Randomized|Intervention Model: Parallel Assignment|Masking: Quadruple (Participant, Care Provider, Investigator, Outcomes Assessor)|Primary Purpose: Treatment	66/INT/2015	2015-06-01	2015-10-01	2015-10-01	2015-06-02		2015-10-02	IRCCS Istituto Neurologico Mondino, Pavia, Italy		https://ClinicalTrials.gov/show/NCT02459717
31	NCT02144168	The Effect of Enteral Nutrition Supplemented With Prebiotics on Colonic Microbiota in the Critically Ill Patients	PrebioticFOS	Unknown status	No Results Available	Diarrhoea	Dietary Supplement: Prebiotics-free enteral formula|Dietary Supplement: Prebiotics containing enteral formula	Incidence of diarrhoea|Changes in faecal microbiota	University of Malaya	All	18 Years and older Â (Adult, Older Adult)	Not Applicable	40	Other	Interventional	Allocation: Randomized|Intervention Model: Parallel Assignment|Masking: Single (Outcomes Assessor)|Primary Purpose: Prevention	PG127-2013A	2014-01-01	2014-09-01	2014-09-01	2014-05-21		2014-05-21	University Malaya Medical Centre, Petaling Jaya, Kuala Lumpur, Malaysia		https://ClinicalTrials.gov/show/NCT02144168
32	NCT05303753	Protein-Prebiotic Wellbeing Study		Completed	No Results Available	Digestive Health|Quality of Life	Other: fermented dairy protein with prebiotic fiber	Change in self-reported digestive comfort|Change in daily self-reported digestive comfort|Change in self-reported general wellbeing - Physical Health|Change in self-reported general wellbeing - Psychological Distress|Change in participants microbiota composition of fecal samples|Change in dietary intake|Chane in self-reported states of mood	Arizona State University|FrieslandCampina	All	18 Years to 35 Years Â (Adult)	Not Applicable	98	Other|Industry	Interventional	Allocation: N/A|Intervention Model: Single Group Assignment|Masking: None (Open Label)|Primary Purpose: Other	STUDY00014399	2022-01-26	2022-07-11	2022-07-11	2022-03-31		2022-10-03	Arizona State University, Phoenix, Arizona, United States		https://ClinicalTrials.gov/show/NCT05303753
45	NCT05392556	Prebiotic and Probiotic Modulation of the Gut Microbiota-gut-brain Axis During Acute Stress		Recruiting	No Results Available	Stress Physiology	Dietary Supplement: Probiotic|Dietary Supplement: Prebiotic|Other: Placebo	Change from baseline in intestinal permeability|Difference from baseline in circulating cortisol concentrations|Change from baseline in mean heart rate variability|Change from baseline in performance on decision making under conditions of ambiguity task|Difference from baseline in reaction time.|Difference from baseline in response inhibition|Difference from baseline in working memory|Difference …	United States Army Research Institute of Environmental Medicine|United States Army Combat Capabilities Development Command Soldier Center|United States Air Force Research Laboratory	All	17 Years to 39 Years Â (Child, Adult)	Not Applicable	54	U.S. Fed|Other	Interventional	Allocation: Randomized|Intervention Model: Parallel Assignment|Masking: Triple (Participant, Investigator, Outcomes Assessor)|Primary Purpose: Other	21-03-HC|M-10901	2022-06-01	2024-05-01	2025-05-01	2022-05-26		2022-05-26	United States Army Research Institute of Environmental Medicine, Natick, Massachusetts, United States		https://ClinicalTrials.gov/show/NCT05392556
53	NCT05528575	Polyphenols, Prebiotics, the Gut Microbiome and Stress		Active, not recruiting	No Results Available	Stress, Psychological|Gut Bacteria	Dietary Supplement: Blueberry, cranberry, green tea extract, cocoa|Dietary Supplement: GOS, Inulin, RS2|Dietary Supplement: prebiotics and polyphenols|Dietary Supplement: Maltodextrin	Bacteriology|Mood Questionnaires|Blood pressure	University of Reading|United States Department of Defense	All	18 Years to 65 Years Â (Adult, Older Adult)	Not Applicable	36	Other|U.S. Fed	Interventional	Allocation: Randomized|Intervention Model: Parallel Assignment|Masking: Single (Participant)|Primary Purpose: Prevention	21/19	2022-01-01	2022-11-01	2022-11-01	2022-09-06		2022-10-07	University of Reading, Reading, Berkshire, United Kingdom		https://ClinicalTrials.gov/show/NCT05528575
61	NCT04677634	Open Label Tolerability Study of ISOThrive Prebiotic Nectar (MIMO) in Subjects With Constipation		Completed	No Results Available	Constipation	Dietary Supplement: ISOThrive Prebiotic Nectar	Tolerability of ISOThrive using Patient Assessment of Constipation Quality of Life Questionnaire (PAC-QOL)|Tolerability of ISOThrive using Patient Assessment of Constipation Symptoms (PAC-SYM)|Tolerability of ISOThrive using the Bristol Stool Scale (BSS)|Adverse Event Assessment	ISOThrive Inc.	All	18 Years to 75 Years Â (Adult, Older Adult)	Not Applicable	106	Industry	Interventional	Allocation: N/A|Intervention Model: Single Group Assignment|Masking: None (Open Label)|Primary Purpose: Other	1002	2020-10-14	2021-04-02	2021-04-02	2020-12-21		2022-05-05	ISOThrive Inc., Manassas, Virginia, United States		https://ClinicalTrials.gov/show/NCT04677634
63	NCT05239845	Evaluating the Effects of Prebiotics on Sleep, the Gut Microbiome, Cognition, Immune Function and Stress		Recruiting	No Results Available	Sleep	Dietary Supplement: Prebiotic|Other: Control	Lab-recorded polysomnography- Sleep Quality|Lab-recorded polysomnography- Sleep onset latency|Lab-recorded polysomnography- Total sleep time|Lab-recorded polysomnography- Number of awakenings|Lab-recorded polysomnography- Wake after sleep onset|Lab-recorded polysomnography- Time spent in stages of rapid eye movement (REM) and non-REM sleep|Lab-recorded polysomnography- REM Rebound|Lab-recorded po…	Northumbria University|Reckitt Benckiser Group PLC	All	25 Years to 60 Years Â (Adult)	Not Applicable	68	Other	Interventional	Allocation: Randomized|Intervention Model: Parallel Assignment|Masking: Triple (Participant, Investigator, Outcomes Assessor)|Primary Purpose: Other	35654	2022-03-03	2023-02-01	2023-04-01	2022-02-15		2022-09-28	Northumbria Sleep Research, Northumbria University, Newcastle, United Kingdom		https://ClinicalTrials.gov/show/NCT05239845
73	NCT04667884	Effects of Prebiotic or Probiotic Supplements on Symptoms of Functional Constipation		Completed	No Results Available	Constipation	Dietary Supplement: Prebiotics or Probiotics	Number of bowel movements per week|Classification of bowel status|Bristol classification of stool characteristics|glucose|HDL-C|LDL-C|TG|Tch|diversity and abundance of intestinal flora	Health Science Center of Xi'an Jiaotong University	All	18 Years to 70 Years Â (Adult, Older Adult)	Not Applicable	250	Other	Interventional	Allocation: Randomized|Intervention Model: Parallel Assignment|Masking: Double (Participant, Investigator)|Primary Purpose: Treatment	201911143	2020-08-15	2021-05-22	2021-09-30	2020-12-16		2021-10-14	Xi'an Jiaotong University, Xi'an, Shaanxi, China		https://ClinicalTrials.gov/show/NCT04667884
75	NCT02183766	GOS Prebiotic Effect in Children Constipation		Completed	No Results Available	Constipation	Dietary Supplement: Galactooligosaccharide prebiotic|Drug: Maltodextrin	Evidence of constipation improvement after GOS use in children compared to use of placebo.	University of Campinas, Brazil	All	4 Years to 16 Years Â (Child)	Phase 1	20	Other	Interventional	Allocation: Non-Randomized|Intervention Model: Crossover Assignment|Masking: Double (Participant, Investigator)|Primary Purpose: Treatment	366/2009|0280.0.146.000-09	2010-04-01	2012-03-01	2013-07-01	2014-07-08		2014-07-08			https://ClinicalTrials.gov/show/NCT02183766
82	NCT05418439	Study to Evaluate the Efficacy of Poppi Apple Cider Vinegar Prebiotic Soda to Improve Gut Health In Participants		Completed	No Results Available	IBS - Irritable Bowel Syndrome	Dietary Supplement: Drink Poppi Soda	Change in IBS symptoms [Time Frame: Baseline to 4 weeks)|Change in bowel movements [Time Frame: Baseline to 4 weeks)|Change in skin health [Time Frame: Baseline to 4 weeks)	Drink Poppi|Citruslabs	All	18 Years to 45 Years Â (Adult)	Not Applicable	38	Industry	Interventional	Allocation: N/A|Intervention Model: Single Group Assignment|Masking: None (Open Label)|Primary Purpose: Other	20229 Poppi	2022-04-01	2022-05-01	2022-05-01	2022-06-14		2022-06-15	Citruslabs, Santa Monica, California, United States		https://ClinicalTrials.gov/show/NCT05418439
86	NCT02118935	Nutritive Effects of Prebiotics on Early Postnatal Behavioral Measures of Tolerance		Completed	No Results Available	Behavioral Measures of Tolerance	Other: Previously marketed cow's mlik-based infant formula|Other: Marketed cow's milk-based infant formula with prebiotics	Sleep Measures (Amount of time awake and asleep in a 72 hour period)|Infant State (Infant behavior over a 72 hour period)|Achieved Weight|Achieved Length|Achieved Head Circumference|Formula Intake|Fecal microbiome|Medically-confirmed Adverse Events|Salivary Cortisol levels|Temperament - Infant Behavior Questionnaire|Sleep Characteristics	Mead Johnson Nutrition|University of Kansas Medical Center	All	14 Days to 35 Days Â (Child)	Not Applicable	161	Industry|Other	Interventional	Allocation: Randomized|Intervention Model: Parallel Assignment|Masking: Triple (Participant, Care Provider, Investigator)	6023	2014-04-01	2016-03-01	2016-03-01	2014-04-21		2016-06-24	Northwest Arkansas Pediatric Clinic, Fayetteville, Arkansas, United States|Norwich Pediatrics, Norwich, Connecticut, United States|Deaconess Clinic, Evansville, Indiana, United States|Universty of Kansas Medical Center, Kansas City, Kansas, United States|Woburn Pediatrics, Woburn, Massachusetts, United States|Pediatric Associates of Mt. Carmel, Cincinnati, Ohio, United States|The Jackson Clinic, …		https://ClinicalTrials.gov/show/NCT02118935
90	NCT03482258	The Gut Microbiota in Stress, Mood and Eating Behaviours.		Unknown status	No Results Available	Eating Behavior|Stress|Mood	Dietary Supplement: Prebiotic|Dietary Supplement: Maltodextrin	Gut microbiota composition|Negative affect|Gut Brain Axis|Eating behaviour|Stress response	University of Roehampton|FrieslandCampina	Female	18 Years to 45 Years Â (Adult)	Not Applicable	30	Other|Industry	Interventional	Allocation: Randomized|Intervention Model: Parallel Assignment|Masking: Double (Participant, Investigator)|Primary Purpose: Prevention	8459942	2019-02-01	2019-08-01	2019-11-01	2018-03-29		2019-04-17	University of Roehampton, London, United Kingdom		https://ClinicalTrials.gov/show/NCT03482258
91	NCT03554694	Gut-brain Axis, Brain Function, and Behaviour.		Unknown status	No Results Available	Prebiotics|Anxiety|Humans|Magnetic Resonance Imaging|Decision Making|Emotion|Cortisol	Dietary Supplement: Prebiotics|Dietary Supplement: Maltodextrin (placebo)	Cortisol awakening response (CAR)|Brain imaging (BOLD fMRI activity) in amygdala and cortical regions|Changes in gut microbiome	University of Oxford|National Health and Medical Research Council, Australia|Oxford Health Biomedical Research Centre (OH BRC) support scheme|Wellcome Centre for Integrative Neuroimaging|Monash University	All	18 Years to 50 Years Â (Adult)	Not Applicable	30	Other	Interventional	Allocation: Randomized|Intervention Model: Crossover Assignment|Masking: Double (Participant, Investigator)|Primary Purpose: Basic Science	R52324_RE001	2018-05-06	2019-12-01	2019-12-01	2018-06-13		2018-06-13	University of Oxford, Oxford, Oxfordshire, United Kingdom		https://ClinicalTrials.gov/show/NCT03554694
92	NCT02757924	Behavior of Infants Fed Formula Supplemented With Prebiotics		Completed	No Results Available	Gastrointestinal Tolerance	Other: Infant formula supplemented with prebiotics	Fussiness|Hours of Daily Crying|Gastrointestinal Tolerance|Stool Pattern	Abbott Nutrition	All	7 Days to 42 Days Â (Child)	Not Applicable	59	Industry	Interventional	Allocation: N/A|Intervention Model: Single Group Assignment|Masking: None (Open Label)|Primary Purpose: Other	AL20	2016-05-01	2017-05-02	2017-05-02	2016-05-02		2017-06-19	Southeastern Pediatric Associates, Dothan, Alabama, United States|Pensacola Research Consultants, Inc, Pensacola, Florida, United States|Score Physician Alliance, LLC, Saint Petersburg, Florida, United States|Deaconess Clinic, Inc., Evansville, Indiana, United States|Kentucky Pediatric/Adult Research, Bardstown, Kentucky, United States|Women's Clinic of Lincoln, PC, Lincoln, Nebraska, United Stat…		https://ClinicalTrials.gov/show/NCT02757924
97	NCT01025583	Oral Rehydration Solution With Zinc and Prebiotics in Acute Diarrhea		Completed	No Results Available	Diarrhea	Dietary Supplement: hypotonic oral rehydration solution|Dietary Supplement: Hypotonic oral rehydration solution with Zn and prebiotics	The primary outcome of the study is the rate of resolution of diarrhea 72 h after starting oral rehydration therapy.|Secondary outcome measures are the total amount of ORS intake in the first 24 h, the number of missed work days of the parent, the number of hospital admissions in each group, and the use of other medications.	Federico II University	All	3 Months to 36 Months Â (Child)	Phase 2|Phase 3	130	Other	Interventional	Allocation: Randomized|Intervention Model: Parallel Assignment|Masking: Triple (Care Provider, Investigator, Outcomes Assessor)|Primary Purpose: Treatment	184/08|01Â§/2008	2007-11-01	2008-01-01	2008-03-01	2009-12-03		2010-01-13	Pediatric Office, Naples, Italy		https://ClinicalTrials.gov/show/NCT01025583
					No Results Available			Gut microbiota composition|Microbiota activity (intestinal gas production)|Digestive symptoms
110	NCT01177605	Assessment of Efficacy and Tolerance of a Follow-On Milk Containing a Mixture of Prebiotics Fed to Young Children in Salvador, Bahia, Brazil		Completed	No Results Available	Gastrointestinal Problems	Other: Nutritional vanilla flavored beverage - 1) Milk-based beverage containing prebiotics 2) Milk-based beverage containing no prebiotics		Mead Johnson Nutrition	All	9 Months to 48 Months Â (Child)	Not Applicable		Industry	Interventional		3376-1 (8575)	2006-09-01	2007-03-01		2010-08-09		2011-09-02	Federal University of Bahia School of Medicine, Salvador, Bahia, Brazil		https://ClinicalTrials.gov/show/NCT01177605
114	NCT02926508	Oxford Study of Prebiotics in Children	OxPiC	Unknown status	No Results Available	Behaviour	Dietary Supplement: Bimuno (BGOS)|Other: Maltodextrin	British Ability Scale (BAS) II Word Scale|British Ability Scale (BAS) Digit Span Scale|CogTrack Precision Cognitive Tests|State-Trait Anxiety Inventory for children - child's version|State-Trait Anxiety Inventory for children - parent's version|Mood and Feelings Questionnaire - child's version|Mood and Feelings Questionnaire - parent's version|Child Sleep Habits Questionnaire (CSHQ)|Objective sle…	University of Oxford|Clasado Biosciences Ltd	All	7 Years to 10 Years Â (Child)	Not Applicable	60	Other|Industry	Interventional	Allocation: Randomized|Intervention Model: Parallel Assignment|Masking: Quadruple (Participant, Care Provider, Investigator, Outcomes Assessor)|Primary Purpose: Other	R44843/RE001	2016-07-01	2018-09-01	2018-09-01	2016-10-06		2018-03-16	Oxford University Department of Psychiatry, Oxford, Oxfordshire, United Kingdom		https://ClinicalTrials.gov/show/NCT02926508
133	NCT05157061	GOS to Reduce Symptom Severity in IBS	EGIS	Recruiting	No Results Available	Irritable Bowel Syndrome|Irritable Bowel Syndrome - Constipation|Irritable Bowel Syndrome - Diarrhoea|Irritable Bowel Syndrome - Mixed	Dietary Supplement: Galacto-oligosaccharides (GOS)|Dietary Supplement: Maltodextrine	IBS symptom Severity|Abdominal pain|Bloating.|Global IBS improvement|Stool consistency|Defecation frequency|Quality of Life|Anxiety and depression|Nature, incidence, frequency, severity of adverse events/serious adverse events and relationship to the study intervention.	Clasado|CR2O B.V.	All	18 Years to 65 Years Â (Adult, Older Adult)	Not Applicable	210	Industry|Other	Interventional	Allocation: Randomized|Intervention Model: Parallel Assignment|Masking: Quadruple (Participant, Care Provider, Investigator, Outcomes Assessor)|Primary Purpose: Treatment	EGIS-01	2021-10-26	2022-12-01	2022-12-01	2021-12-14		2022-01-11	University Hospital Leuven location Gasthuisberg, Leuven, Belgium|Ziekenhuis Gelderse Vallei, Afdeling Maag-Darm-Leverziekten, Ede, Netherlands		https://ClinicalTrials.gov/show/NCT05157061
135	NCT04324749	Healthy Prebiotic and Postbiotic Effects of Peanuts and Peanut Butter: College Intervention Trial	ARISTOTLE	Completed	No Results Available	Microbiota|Cognitive Change	Other: Roasted peanuts (group A)|Other: Peanut butter (group B)|Other: Control (group C)	Changes in the polyphenols and their metabolites after a daily intake of peanuts and peanut butter in biological samples of healthy college students|Changes in the short-chain fatty acids after a daily intake of peanuts and peanut butter in biological samples of healthy college students|Changes in the gut microbiota after a daily intake of peanuts and peanut butter in fecal samples of healthy col…	University of Barcelona|The Peanut Institute	All	18 Years to 32 Years Â (Adult)	Not Applicable	90	Other	Interventional	Allocation: Randomized|Intervention Model: Parallel Assignment|Masking: None (Open Label)|Primary Purpose: Prevention	2501	2019-11-18	2019-12-18	2020-06-30	2020-03-27		2021-08-04	Department of Nutrition, Food Sciences and Gastronomy. School of Farmacy and Food Sciences. University of Barcelona., Barcelona, Spain		https://ClinicalTrials.gov/show/NCT04324749
151	NCT05340712	Evaluation of the Efficacy of a New Specific Infant Formula in Case of Functional Constipation		Not yet recruiting	No Results Available	Functional Constipation	Dietary Supplement: new infant formula|Dietary Supplement: Standard formula	Hard stool consistency or painful defecation|Total and spontaneous defecation frequency|Stool consistency|Painful defecation|Excessive stool retention|Large diameter stools|Treatment success|Rescue medication use|Weight|Height|Head circumference|BMI|Adverse events|Nutritional status|Crying time|Regurgitations|Sleep quality|Sleep time satisfaction|Parents' quality of life (QoL)|Parents' satisfacti…	United Pharmaceuticals|Delta Consultants	All	1 Month to 12 Months Â (Child)	Not Applicable	80	Industry|Other	Interventional	Allocation: Randomized|Intervention Model: Parallel Assignment|Masking: Quadruple (Participant, Care Provider, Investigator, Outcomes Assessor)|Primary Purpose: Treatment	UP2021-02-FALCON	2022-04-01	2023-09-01	2023-12-01	2022-04-22		2022-04-29	University of Naples "Federico II", Napoli, Italy|University of Campania Luigi Vanvitelli, Napoli, Italy		https://ClinicalTrials.gov/show/NCT05340712
157	NCT04798417	Nutrition to Relieve IBS Constipation	NUTRIC	Completed	No Results Available	Irritable Bowel Syndrome|Constipation	Dietary Supplement: Probiotic supplement|Dietary Supplement: Prebiotic supplement|Dietary Supplement: Maltodextrin	Stool frequency|Stool consistency|stool volume|Constipation severity|Irritable Bowel Syndrome severity|Constipation related quality of life|Dietary intake|Mental wellbeing|gastro-intestinal complaints	Wageningen University and Research|Ministery of Economic affairs|Nexira|Wecare|Roquette Freres|Ingredion Incorporated|Ingredia S.A.|Naturex|Winclove|Bioiberica|Darling Ingredients	All	18 Years to 70 Years Â (Adult, Older Adult)	Not Applicable	180	Other|Industry	Interventional	Allocation: Randomized|Intervention Model: Parallel Assignment|Masking: Double (Participant, Investigator)|Primary Purpose: Treatment	NL76449.041.21	2021-03-08	2021-07-15	2021-07-15	2021-03-15		2021-07-30	Stichting Wageningen Research, Wageningen, Gelderland, Netherlands		https://ClinicalTrials.gov/show/NCT04798417
158	NCT05372601	Prebiotics and Stress Reduction in Women		Completed	No Results Available	Stress, Psychological	Dietary Supplement: Relax+|Dietary Supplement: Maltodextrin	Perceived stress	FrieslandCampina	Female	25 Years to 45 Years Â (Adult)	Not Applicable	124	Industry	Interventional	Allocation: Randomized|Intervention Model: Parallel Assignment|Masking: Triple (Participant, Investigator, Outcomes Assessor)|Primary Purpose: Treatment	Stress Defense	2022-02-17	2022-06-18	2022-06-18	2022-05-13		2022-07-14	FrieslandCampina Research and Development, Wageningen, Netherlands		https://ClinicalTrials.gov/show/NCT05372601
176	NCT04616937	Prebiotics and Mental Health: Behavioural		Completed	No Results Available	Emotion Regulation|Anxiety	Dietary Supplement: GOS|Dietary Supplement: Placebo	Behavioural indices of emotion regulation|Changes in self reported indices of anxiety.|Changes in self reported indices of anxiety 2.|Changes in self reported indices of anxiety 3.|Changes in self reported emotion regulation (Thought control ability).|Changes in self reported emotion regulation (Emotion regulation strategies).|Changes in self reported mood|Changes in self reported depression.|Gut…	University of Surrey|FrieslandCampina	Female	18 Years to 25 Years Â (Adult)	Not Applicable	64	Other|Industry	Interventional	Allocation: Randomized|Intervention Model: Parallel Assignment|Masking: Triple (Participant, Investigator, Outcomes Assessor)|Primary Purpose: Basic Science	PrebioticStudy	2018-02-01	2019-01-01	2019-01-01	2020-11-05		2020-11-05	University of Surrey, Guildford, Surrey, United Kingdom		https://ClinicalTrials.gov/show/NCT04616937
187	NCT02144753	Use of Novel Prebiotic Fiber for Targeted Dietary Management of Irritable Bowel Syndrome (Nutrabiotix Phase II)		Terminated	No Results Available	Constipation-predominant IBS (IBS-C)	Dietary Supplement: NTX-1|Drug: psyllium (15 g)	Composite improvement in the following three areas: IBS global improvement score on the Likert Scale, frequency & consistency of stools, & severity of abdominal pain, discomfort and bloating|Determine side effects of NTX-1	Nutrabiotix, LLC|Rush University Medical Center	All	18 Years to 75 Years Â (Adult, Older Adult)	Phase 2	120	Industry|Other	Interventional	Allocation: Randomized|Intervention Model: Parallel Assignment|Masking: Quadruple (Participant, Care Provider, Investigator, Outcomes Assessor)|Primary Purpose: Supportive Care	SBIR-2013-NTX	2014-03-01	2016-04-01	2016-04-01	2014-05-22		2016-05-02	Rush University Medical Center, Chicago, Illinois, United States		https://ClinicalTrials.gov/show/NCT02144753
188	NCT01829932	The Effect of Prebiotics on the Microbiome in Irritable Bowel Syndrome Patients: The Diet and Microbiome Study		Completed	No Results Available	Irritable Bowel Syndrome	Dietary Supplement: Factor Altered Diet	Area under the Curve of Hydrogen Gas on Lactulose Breath Test|Change in Area Under the Curve on Lactulose Breath Test from Baseline|Change in IBS Symptom Severity Score from Baseline	Queen's University	All	18 Years to 75 Years Â (Adult, Older Adult)	Not Applicable	30	Other	Interventional	Allocation: Randomized|Intervention Model: Parallel Assignment|Masking: Triple (Participant, Investigator, Outcomes Assessor)|Primary Purpose: Treatment	DMED-1443-11	2013-04-01	2014-12-01	2014-12-01	2013-04-11		2015-10-14	Hotel Dieu Hospital, Kingston, Ontario, Canada		https://ClinicalTrials.gov/show/NCT01829932
190	NCT01927094	Effects of Probiotics and/or Prebiotics on the Duration of Diarrhea and Hospitalization in Children	PROBAGE	Completed	No Results Available	Acute Diarrhea	Dietary Supplement: Probiotic|Dietary Supplement: ORS	Duration of diarrhea|Percentage of children with diarrhea at the 3rd day of intervention|Duration of hospitalization|Safety of probiotics	Eskisehir Osmangazi University	All	3 Months to 60 Months Â (Child)	Phase 4	1280	Other	Interventional	Allocation: Randomized|Intervention Model: Parallel Assignment|Masking: None (Open Label)|Primary Purpose: Treatment	PROBAGE	2012-06-01	2015-01-01	2015-01-01	2013-08-22		2018-02-05	Dr. Sami Ulus Research and Training Hospital of Women's and Children's Health and Diseases, Ankara, Turkey|Sisli Etfal Training and Research Hospital,, Istanbul,, Turkey|Umraniye Education & Research Hospital, Department of Pediatrics, Istanbul, Turkey		https://ClinicalTrials.gov/show/NCT01927094
					No Results Available			Change in Fermentation Profile- Short Chain Fatty Acid Concentration|Change in Microbial Population and Concentration|Change in Inflammation|Dietary Intake|Physical Activity|Change in Oxidative Stress|Changes in Psychosocial Measures of Self|Changes in Adipokine Response
193	NCT02322138	Gastrointestinal Tolerance of Infant Formula		Completed	No Results Available	Gastrointestinal Tolerance	Other: Experimental 1 Infant Formula|Other: Experimental 2 Infant Formula|Other: Reference Group	Stool Consistency Questionnaire|Stools per Day Questionnaire|Feeding Spit Up Questionnaire|Weight|Length|Head Circumference	Abbott Nutrition	All	up to 8 Days Â (Child)	Not Applicable	131	Industry	Interventional	Allocation: Randomized|Intervention Model: Parallel Assignment|Masking: Quadruple (Participant, Care Provider, Investigator, Outcomes Assessor)	AL14	2015-01-01	2015-06-01	2015-06-01	2014-12-23		2015-07-23	W.O.M.B Watching Over Mothers and Babies, Tucson, Arizona, United States|Clinical Research Advantage/Colorado Springs Health Partners, Colorado Springs, Colorado, United States|Norwich Pediatric Group, PC, Norwich, Connecticut, United States|SCORE Physician Alliance, LLC, St. Petersburg, Florida, United States|Michael W. Simon, M.D., PSC, Nicholasville, Kentucky, United States|Women's Clinic of L…		https://ClinicalTrials.gov/show/NCT02322138
					No Results Available			Microbiota modulation|Local inflammation|Systemic Inflammation
203	NCT03051399	Clinical Evaluation of the Effects of EpiCor on Digestive Comfort		Completed	No Results Available	Constipation|Gastrointestinal Discomfort	Dietary Supplement: Placebo|Dietary Supplement: EpiCor	Symptoms of gastrointestinal discomfort|Stool frequency and consistency|General gastrointestinal well-being|Constipation-associated quality of life|Perceived stress|Intestinal barrier function: the Multi-Sugar Permeability Test|Intestinal barrier function: Zonulin and Endotoxin levels|Prebiotic properties: Gut microbiota analysis|Immune function	ProDigest|University Ghent|Maastricht University|Embria Health Sciences|Drug Research Unit Ghent	All	18 Years to 70 Years Â (Adult, Older Adult)	Not Applicable	80	Industry|Other	Interventional	Allocation: Randomized|Intervention Model: Parallel Assignment|Masking: Quadruple (Participant, Care Provider, Investigator, Outcomes Assessor)|Primary Purpose: Treatment	15-PDEMB1/DRUG15-MB1	2015-07-06	2016-01-31	2016-11-30	2017-02-13		2017-02-14			https://ClinicalTrials.gov/show/NCT03051399
243	NCT05045768	Postinfectious Irritable Bowel Syndrome and Gelsectan		Recruiting	No Results Available	Irritable Bowel Syndrome	Drug: (Gelsectan, Devintec Sagl)	Disappearance of diarrhea	Evangelismos Hospital	All	18 Years and older Â (Adult, Older Adult)	Phase 4	20	Other	Interventional	Allocation: N/A|Intervention Model: Single Group Assignment|Masking: None (Open Label)|Primary Purpose: Treatment	348/28-7-2021	2021-09-01	2022-09-01	2022-09-01	2021-09-16		2021-11-10	Evangelismos Hospital, Athens, Attiki, Greece		https://ClinicalTrials.gov/show/NCT05045768
249	NCT02116101	Intestinal Health and Blood Lipid Adjustment		Completed	No Results Available	Constipation	Dietary Supplement: Bright Momchilovtsi Yogurt|Dietary Supplement: Bright Dairy Beverage	Change from baseline in health status of the intestinal tract at Day 49|Blood total cholesterol level (mmol/L)|Blood triglycerides level (mmol/L)|Fecal bacterium counts|Fecal short chain fatty acids (%)|Score of digestive system (score 0-10)|Satisfaction with Defecation Habit	Bright Dairy & Food Co., Ltd	All	30 Years to 60 Years Â (Adult)	Not Applicable	120	Industry	Interventional	Allocation: Randomized|Intervention Model: Parallel Assignment|Masking: Triple (Participant, Investigator, Outcomes Assessor)|Primary Purpose: Supportive Care	12-SC-11-BRD-001	2013-03-01	2013-04-01	2013-04-01	2014-04-16		2014-04-16			https://ClinicalTrials.gov/show/NCT02116101
301	NCT05584254	Effects of Î²-glucans on Gut Permeability and Microbiota in Elderly		Completed	No Results Available	Elderly|Bowel Symptoms|Prebiotics	Dietary Supplement: yeast-beta glucan	Intestinal permeability at baseline (before indomethacin)|Intestinal permeability at baseline (after indomethacin)|Changes in Intestinal permeability 3 weeks after study supplementation 1 (before indomethacin).|Changes in intestinal permeability 3 weeks after study supplementation 1 (after indomethacin).|Changes in intestinal permeability 3 weeks after study supplementation 2 (before indomethacin…	Ã–rebro University, Sweden|KERRY GROUP P.L.C.	All	55 Years and older Â (Adult, Older Adult)	Not Applicable	43	Other	Interventional	Allocation: Randomized|Intervention Model: Crossover Assignment|Masking: Triple (Participant, Investigator, Outcomes Assessor)|Primary Purpose: Treatment	FODI	2015-04-01	2017-08-14	2017-08-14	2022-10-18		2022-10-18	Campus USÃ–, Ã–rebro University, Ã–rebro, Sweden		https://ClinicalTrials.gov/show/NCT05584254
323	NCT04534036	Tolerability and Functional Assessment of a Novel Children's Synbiotic	PDS-08â„¢	Completed	No Results Available	Constipation|Signs and Symptoms|Digestive Signs and Symptoms|Infrequent or Difficult Evacuation	Dietary Supplement: PDS-08|Other: Placebo	Percentage of participants who are spontaneous bowel movement responders, defined as having an average of â‰¥ 4 complete spontaneous bowel movements (CSBMs) per week and an average increase of â‰¥ 1 CSBM from baseline, by age group: 3-6, 7-12, 13-17 years.|Average increase from baseline of Bristol Stool Form Scale (BSFS) score by â‰¥ 1 point (stool characterized as an increase to either type 2 or…	Seed Health|Curebase, Inc.	All	3 Years to 17 Years Â (Child)	Not Applicable	64	Industry|Other	Interventional	Allocation: Randomized|Intervention Model: Parallel Assignment|Masking: Double (Participant, Care Provider)|Primary Purpose: Treatment	PDS-08	2020-08-13	2022-01-14	2022-02-10	2020-09-01		2022-10-25	Curebase, Inc., San Francisco, California, United States		https://ClinicalTrials.gov/show/NCT04534036
361	NCT00447161	Preventing Antibiotic-Associated DiarRhea Using Erceflora	PADRE	Completed	No Results Available	Diarrhea, Infantile	Drug: Bacillus Clausii Multi ATB Resist|Drug: Placebo	Reduction in the incidence of antibiotic-associated diarrhea (relative risk)|All adverse event regardless of seriousness or relationship to the study drug|Reduction in the number of antibiotic-associated diarrhea events per day|Reduction in the severity of diarrhea events|Reduction in Gastrointestinal-related symptoms (nausea, vomiting, abdominal pain)over-all reduction in the number of hospitali…	Sanofi	All	6 Months to 12 Years Â (Child)	Phase 4	323	Industry	Interventional	Allocation: Randomized|Intervention Model: Crossover Assignment|Masking: None (Open Label)|Primary Purpose: Treatment	ENTER_L_01125	2006-07-01	2007-10-01		2007-03-14		2008-09-05	Sanofi-Aventis, Manila, Philippines		https://ClinicalTrials.gov/show/NCT00447161
362	NCT05022524	Exploring Novel Uses of Microbiota Therapy for Managing the Side Effects of Psychiatric Pharmaceutical Interventions		Not yet recruiting	No Results Available	Depression, Anxiety	Dietary Supplement: Acetate (Apple Cider Vinegar)	Feasibility: Recruitment success|Feasibility: Retention|Feasibility: Adherence|Feasibility: Adverse Events|Akkermansia Muciniphila abundance|Body Weight|Metabolic Indicator: Blood pressure|Metabolic Indicator: High-Density Lipoproteins|Mood: Depression|Mood: Anxiety	Lawson Health Research Institute	All	16 Years to 25 Years Â (Child, Adult)	Phase 1	10	Other	Interventional	Allocation: N/A|Intervention Model: Single Group Assignment|Masking: None (Open Label)|Primary Purpose: Treatment	119638	2022-10-30	2023-05-01	2023-07-01	2021-08-26		2022-08-30	First Episode Mood and Anxiety Disorders Program (FEMAP), London, Ontario, Canada		https://ClinicalTrials.gov/show/NCT05022524
368	NCT01210625	Starch-entrapped Microspheres [Nutrabiotix Fiber] for Gut Health	NTX	Temporarily not available	No Results Available	Constipation	Dietary Supplement: Nutrabiotix|Dietary Supplement: Psyllium		Rush University Medical Center	All	18 Years to 65 Years Â (Adult, Older Adult)			Other	Expanded Access		Nutrabiotix				2010-09-28		2021-01-26	Rush University Medical Center, Chicago, Illinois, United States		https://ClinicalTrials.gov/show/NCT01210625
375	NCT02249169	Developing Novel Microbiota-Targeted Therapies for Irritable Bowel Syndrome		Completed	No Results Available	Irritable Bowel Syndrome		Change in gut microbiome in patients with IBS compared to healthy individuals measured over 6 months	Mayo Clinic|University of Minnesota	All	18 Years to 65 Years Â (Adult, Older Adult)		84	Other	Observational	Observational Model: Case-Control|Time Perspective: Prospective	14-000305	2014-09-19	2017-02-08	2017-02-08	2014-09-25		2022-08-17	Mayo Clinic, Rochester, Minnesota, United States		https://ClinicalTrials.gov/show/NCT02249169
378	NCT00806104	Fructo-oligosaccharides and Irritable Bowel Syndrome		Completed	No Results Available	Irritable Bowel Syndrome	Dietary Supplement: Fructo-oligosaccharides|Dietary Supplement: Maltodextrins	rectal sensitivity|taxonomic composition of intestinal microbiota	Beghin-Meiji	All	18 Years to 60 Years Â (Adult)	Not Applicable	60	Industry	Interventional	Allocation: Randomized|Intervention Model: Parallel Assignment|Masking: Double (Participant, Investigator)	FOS_QLV2	2009-03-01	2010-07-01	2010-12-01	2008-12-10		2011-01-17	CHU Clermont Ferrand, Clermont-Ferrand, France|Vall Hebron Hospital, Barcelona, Spain		https://ClinicalTrials.gov/show/NCT00806104
390	NCT01825434	Effect of Yogurt With Polydextrose,L Acidophilus and B Lactis in Chronic Constipation		Completed	No Results Available	Constipation	Dietary Supplement: yogurt containing: polydextrose L. acidophilus NCFMÂ® B. lactis HN019	Colonic transit	University of Campinas, Brazil	Female	18 Years to 45 Years Â (Adult)	Not Applicable	30	Other	Interventional	Allocation: Randomized|Intervention Model: Parallel Assignment|Masking: Double (Participant, Investigator)|Primary Purpose: Treatment	CE 454/2008	2010-02-01	2010-06-01	2010-06-01	2013-04-05		2013-04-05	University of Campinas, Campinas, SÃ£o Paulo, Brazil		https://ClinicalTrials.gov/show/NCT01825434
395	NCT05207618	Utility of the Administration of Chesnut and Quebracho Extract for Irritable Bowel Syndrome Diarrhea Predominant		Completed	No Results Available	Irritable Bowel Syndrome|Diarrhea	Dietary Supplement: ARBOX (QUEBRACHO AND CHESNUT EXTRACT)	Change in Irritable bowel syndrome symptoms severity (IBS severity score, 75-500)|Change in Stool frequency (number of deposition per day)|Change in Stool consistency (Bristol stool form scale, 1-7)|Change in Inflammation|Change in Intestinal permeability|Change in Intestinal microbiota	Hospital de Clinicas JosÃ© de San MartÃ­n|SILVATEAM	All	18 Years to 80 Years Â (Adult, Older Adult)	Not Applicable	30	Other	Interventional	Allocation: N/A|Intervention Model: Single Group Assignment|Masking: None (Open Label)|Primary Purpose: Treatment	25130271	2021-09-21	2022-02-20	2022-04-20	2022-01-26		2022-07-06	Hospital de Clinicas Jose de San Martin. Buenos Aires University, Buenos Aires, Argentina		https://ClinicalTrials.gov/show/NCT05207618
					No Results Available			Perception of intestinal gas infusion|Intestinal gas retention|Digestive well-being|Abdominal discomfort|Bowel habit
403	NCT02073006	A Study to Evaluate the Effects of a Natural Supplement in Adults With Chronic Functional Constipation		Completed	No Results Available	Constipation	Dietary Supplement: Natural Fibre Supplement	Number of bowel movements per week|Stool consistency, as measured by the Bristol Stool Form Scale|Quality of life as measured by the Quality of Life Questionnaire (PAC-QOL)|Constipation symptoms as measured by PAC-SYM|Laxative use by subjects with functional constipation	Atlantia Food Clinical Trials	All	18 Years to 80 Years Â (Adult, Older Adult)	Phase 2|Phase 3	70	Industry	Interventional	Allocation: Randomized|Intervention Model: Parallel Assignment|Masking: Quadruple (Participant, Care Provider, Investigator, Outcomes Assessor)|Primary Purpose: Treatment	AFCRO-048	2014-02-01	2014-07-01	2014-10-01	2014-02-27		2015-01-15	Atlantia Food Clinical Trials, University College Cork, Cork, Ireland		https://ClinicalTrials.gov/show/NCT02073006
419	NCT05064930	The Efficacy of Single-strain Probiotics in Patients With Irritable Bowel Syndrome		Recruiting	No Results Available	Irritable Bowel Syndrome	Dietary Supplement: Probiotic Bifidobacterium lactis|Dietary Supplement: Probiotic Bacillus coagulans|Dietary Supplement: Placebo	Changes in severity of IBS symptoms using IBS Severity Scoring System (IBS-SSS)|Improvement of IBS global symptoms using Global Improvement Scale (IBS-GIS)|Changes in number of stools|Changes in severity of pain|Changes in flatulence|Occurrence of side effects|Changes in type of stools	Nordic Biotic Sp. z o.o.|Medical University of Lublin	All	18 Years to 70 Years Â (Adult, Older Adult)	Not Applicable	120	Industry|Other	Interventional	Allocation: Randomized|Intervention Model: Parallel Assignment|Masking: Quadruple (Participant, Care Provider, Investigator, Outcomes Assessor)|Primary Purpose: Treatment	CT/NB/120/2020/PR-SS	2021-09-01	2022-06-30	2022-08-31	2021-10-01		2021-10-01	Medical University of Lublin, Lublin, Poland		https://ClinicalTrials.gov/show/NCT05064930
420	NCT04830410	The Effects of Carbohydrates in Irritable Bowel Syndrome	FIBS	Recruiting	No Results Available	Irritable Bowel Syndrome With Diarrhea	Dietary Supplement: Fructan reintroduction|Dietary Supplement: Placebo reintroduction	IBS-SSS|visceral sensitivity|change in intestinal gas production|change in gas production|change in microbiota|Change in metabolomics profiles|change in stool form and frequency|GSRS-IBS|HAD|VSI|IBSQOL|PHQ12|CSI	Sahlgrenska University Hospital, Sweden|Atmo Biosciences Pty Ltd|Beneo-Institute	All	18 Years to 50 Years Â (Adult)	Not Applicable	70	Other|Industry	Interventional	Allocation: Randomized|Intervention Model: Parallel Assignment|Masking: Quadruple (Participant, Care Provider, Investigator, Outcomes Assessor)|Primary Purpose: Treatment	FIBS 2020-03644	2021-03-30	2023-06-01	2023-09-01	2021-04-05		2022-10-27	Sahlgrenska University Hospital, GÃ¶teborg, Sweden		https://ClinicalTrials.gov/show/NCT04830410
428	NCT00904696	Tolerability and Effectiveness of Progut in Treatment of Irritable Bowel Syndrome		Completed	No Results Available	Irritable Bowel Syndrome (IBS)		The primary endpoint is patient's tolerance with the treatment.|Secondary endpoints are the resolution of gastrointestinal symptoms as assessed by a symptom questionnaire, patient's perception of effectiveness of the treatment and their overall satisfaction with the treatment.	National University Hospital, Singapore	All	18 Years and older Â (Adult, Older Adult)		50	Other	Observational	Observational Model: Case-Only|Time Perspective: Prospective	E/08/532	2009-05-01	2009-09-01	2009-09-01	2009-05-20		2014-04-28	National University Hospital, Singapore, Singapore		https://ClinicalTrials.gov/show/NCT00904696
435	NCT04304170	Dietary Supplementation Effects on Bowel Movement Frequency and Intestinal Biological Markers in Seniors Presenting Slowed Intestinal Transit		Completed	No Results Available	Constipation	Dietary Supplement: VES002|Other: Placebo	Changes in intestinal transit|Changes in stool aspect|Changes in quality of life|Mood changes|Relief of subjects|Satisfaction toward treatment|Tolerance: occurrence of diarrhoea	CEN Biotech|Vesale Pharmaceutica	All	50 Years to 70 Years Â (Adult, Older Adult)	Not Applicable	27	Industry	Interventional	Allocation: Randomized|Intervention Model: Parallel Assignment|Masking: Quadruple (Participant, Care Provider, Investigator, Outcomes Assessor)|Primary Purpose: Treatment	C1487	2017-02-21	2018-03-15	2018-03-15	2020-03-11		2020-03-11	CEN Nutriment, Dijon, Bourgogne, France		https://ClinicalTrials.gov/show/NCT04304170
436	NCT04491734	Tolerability Study of a Novel Microbiome Therapeutic in Subjects With Gastroesophageal Reflux Disease		Completed	No Results Available	Gastroesophageal Reflux	Dietary Supplement: maltosyl-isomalto-oligosaccharides (MIMO)	Tolerability of ISOT-101 using GERD ReQuest Short Version|Tolerability of ISOT-101 using GERD ReQuest Long Version|Tolerability of ISOT-101 using Rand Short Form-36 (v1.0)|Measure adverse events	ISOThrive Inc.	All	25 Years to 75 Years Â (Adult, Older Adult)	Not Applicable	156	Industry	Interventional	Allocation: N/A|Intervention Model: Single Group Assignment|Masking: None (Open Label)|Primary Purpose: Other	1001	2020-06-01	2021-08-26	2021-08-26	2020-07-29		2021-08-30	ISOThrive Inc., Manassas, Virginia, United States		https://ClinicalTrials.gov/show/NCT04491734
440	NCT01927900	The Effects Of HMO On The Faecal Microbiota And On Gastrointestinal Symptoms In Healthy Volunteers	HMO-VOL	Completed	No Results Available	Gut Microbiota|Gastrointestinal Symptoms	Dietary Supplement: HMO|Dietary Supplement: Glucose	Change from baseline in faecal microbiota|Change from baseline in gastrointestinal symptoms measured with the Gastrointestinal Symptom Rating Scale (GSRS)|Plasma concentration of study product|Change from baseline in Bristol Stool form (BSF) scale|Concentration of study product in urine|Change in specific biomarkers in serum|Number of participants with adverse events|Change in clinical chemistry|…	Glycom A/S	All	18 Years to 60 Years Â (Adult)	Not Applicable	100	Industry	Interventional	Allocation: Randomized|Intervention Model: Parallel Assignment|Masking: Triple (Participant, Investigator, Outcomes Assessor)|Primary Purpose: Basic Science	HMO1-2013|SJ-345	2014-05-01	2014-10-01	2014-10-01	2013-08-23		2015-03-18	Department of Medicine, KÃ¸ge Hospital, KÃ¸ge, Denmark		https://ClinicalTrials.gov/show/NCT01927900
					No Results Available			Performance maximal running|Performance maximal running maximal incremental exercise test|Gastrointestinal symptoms|The influence of probiotics on the composition of the gut microbiota in trained endurance athletes that experience gastrointestinal symptoms.|The influence of probiotics on the composition of the gut metabolites in trained endurance athletes that experience gastrointestinal symptoms.
458	NCT05565612	Clinical Trial to Evaluate the Effect of a Probiotic Mixture on Signs and Symptoms of Irritable Bowel Syndrome		Not yet recruiting	No Results Available	IBS - Irritable Bowel Syndrome	Dietary Supplement: Normodigest Classic|Dietary Supplement: Placebo	Change from baseline on IBS-SSS (Irritable Bowel Syndrome-Severity Scoring System) scale at 4, 8 and 12 weeks|Change from baseline on IBS-QoL (Irritable Bowel Syndrome-Quality of Life) index at 4, 8 and 12 weeks|Change from baseline on values of hemogram to final visit|Change from baseline on values of blood glucose to final visit|Change from baseline on values of blood sodium to final visit|Chan…	Laboratorio Industrial de Herbodietetica Aplicada S.L	All	18 Years to 65 Years Â (Adult, Older Adult)	Not Applicable	25	Industry	Interventional	Allocation: Randomized|Intervention Model: Parallel Assignment|Masking: Double (Participant, Care Provider)|Primary Purpose: Treatment	SII.PROB	2022-10-01	2023-05-01	2023-06-01	2022-10-04		2022-10-04			https://ClinicalTrials.gov/show/NCT05565612
464	NCT04620317	Effects of Synbiotics on FC and Other Contributing Factors		Completed	No Results Available	Functional Constipation	Dietary Supplement: Synbiotic|Dietary Supplement: Placebo	Defecation frequency|Stool types - Bristol Stool Form (BSF) Scale|Constipation symptoms - Patients Assessment of Constipation Symptoms (PAC-SYM)|Quality of life - Patients Assessment of Constipation Quality of Life (PAC-QOL)|Psychological factor - Depression, Anxiety, and Stress scale (DASS)	Universiti Putra Malaysia	All	18 Years to 65 Years Â (Adult, Older Adult)	Not Applicable	85	Other	Interventional	Allocation: Randomized|Intervention Model: Parallel Assignment|Masking: Quadruple (Participant, Care Provider, Investigator, Outcomes Assessor)|Primary Purpose: Treatment	SynFC_001	2015-01-01	2016-04-01	2018-01-01	2020-11-06		2020-11-06			https://ClinicalTrials.gov/show/NCT04620317
469	NCT04598295	SH-DS01 on Fecal Metagenomic Stability		Unknown status	No Results Available	Irritable Bowel Syndrome	Drug: DS-01	Maintenance or increase of diversity within the DS-01 treatment group [baseline-Day 84]|Percentage of responders|Improvement by â‰¥ 15% in one or more individual IBS symptoms: abdominal pain, bloating, bowel movement difficulty, or stool consistency.|Abdominal pain responder|CSBM Responder|Global Improvement in IBS|Adequate Relief|VSI responder	Beth Israel Deaconess Medical Center|Seed Health	All	18 Years and older Â (Adult, Older Adult)	Phase 2	100	Other|Industry	Interventional	Allocation: Randomized|Intervention Model: Parallel Assignment|Masking: Quadruple (Participant, Care Provider, Investigator, Outcomes Assessor)|Primary Purpose: Treatment	2019P-000274	2020-10-20	2021-09-30	2021-12-31	2020-10-22		2020-11-03	Beth Israel Deaconess Medical Center, Boston, Massachusetts, United States		https://ClinicalTrials.gov/show/NCT04598295
471	NCT04768933	Parental Notions and Clinical Experiences About Child's Gut Comfort, Overall Satisfaction and Sense of Well-being When Consuming a New Toddler Milk		Completed	No Results Available	Digestion|Happiness|Temperament	Dietary Supplement: Toddler Milk	Digestive tolerance|Temperament|Child's emotional expressions|Milk Satisfaction|Weight in kilograms|Height in centimeters|Milk intake	NestlÃ©	All	12 Months to 33 Months Â (Child)	Not Applicable	100	Industry	Interventional	Allocation: N/A|Intervention Model: Single Group Assignment|Masking: None (Open Label)|Primary Purpose: Other	20.14.INF	2020-10-11	2020-11-28	2020-12-12	2021-02-24		2021-02-24	Shanghai China-norm Information Technology co., LTD, Shanghai, China		https://ClinicalTrials.gov/show/NCT04768933
477	NCT03985228	Nutritional Trial With Probiotic Fortified Milk in Women Affected by Insomnia	Prosit	Completed	No Results Available	Sleep Disorders	Dietary Supplement: Fortified milk|Dietary Supplement: Placebo milk	Self reported quality of sleep|Measured quality of sleep|Levels of stress|Inflammatory status|Evalution of glycomics|Levels of anxiety|Levels of depression.|Evalution of epigenetic|Gut Microbiota composition	University of Bologna	Female	55 Years to 70 Years Â (Adult, Older Adult)	Not Applicable	38	Other	Interventional	Allocation: Randomized|Intervention Model: Parallel Assignment|Masking: Triple (Participant, Investigator, Outcomes Assessor)|Primary Purpose: Treatment	MIUR prot.n.257/Ric.	2015-11-20	2016-07-01	2017-08-31	2019-06-13		2019-06-13	University of Bologna-Department of Speciality, Diagnostic and Experimental Medicine, Bologna, Italy		https://ClinicalTrials.gov/show/NCT03985228
478	NCT05063305	Probiotics, Immunity, Stress, and QofL		Completed	No Results Available	Stress|Quality of Life	Dietary Supplement: Probiotic|Dietary Supplement: Placebo	Saliva Sample Cortisol|Saliva Sample IL-1|Saliva Sample Tumor Necrosis Factor	Loma Linda University|MeriCal LLC	All	18 Years to 90 Years Â (Adult, Older Adult)	Not Applicable	100	Other	Interventional	Allocation: Randomized|Intervention Model: Parallel Assignment|Masking: Double (Participant, Investigator)|Primary Purpose: Other	5210331	2021-09-27	2022-01-27	2022-01-27	2021-10-01		2022-02-03	Loma Linda University, Loma Linda, California, United States		https://ClinicalTrials.gov/show/NCT05063305
484	NCT01837472	Probiotics in the Treatment of Irritable Bowel Syndrome		Completed	No Results Available	Irritable Bowel Syndrome	Drug: Probiotic|Drug: Placebo	Abdominal pain|Quality of Life	Isfahan University of Medical Sciences	All	18 Years to 65 Years Â (Adult, Older Adult)	Phase 2|Phase 3	132	Other	Interventional	Allocation: Randomized|Intervention Model: Parallel Assignment|Masking: Quadruple (Participant, Care Provider, Investigator, Outcomes Assessor)|Primary Purpose: Treatment	390506	2012-04-01	2013-01-01	2013-04-01	2013-04-23		2013-04-23	Department of Gastroenterology, Alzahra Hospital, Isfahan, Iran, Islamic Republic of		https://ClinicalTrials.gov/show/NCT01837472
485	NCT03317678	Fermented Milk Product With Probiotic and Its Impact on Mood of Patients With Treatment Resistant Depression		Suspended	No Results Available	Depression	Dietary Supplement: BioKefir|Dietary Supplement: Non-fermented milk	Changes in total score on the Montgomery-Ã…sberg Depression Rating|Changes in Clinical Global Impression-Severity Scale (CGI)|Change in total score on the Computerized Adaptive Testing for Depression (CAT-D)|Analysis of Intestinal Microbiota pre and post intervention	Rush University Medical Center	All	21 Years to 65 Years Â (Adult, Older Adult)	Not Applicable	40	Other	Interventional	Allocation: Randomized|Intervention Model: Parallel Assignment|Masking: Single (Participant)|Primary Purpose: Treatment	16060902	2017-02-10	2020-02-10	2020-03-10	2017-10-23		2018-07-26	RushUMC, Chicago, Illinois, United States		https://ClinicalTrials.gov/show/NCT03317678
487	NCT03462199	Evaluating Efficacy of Investigational Products on Spontaneous Bowel Movements in Healthy People With â‰¤ 3 Complete Weekly Spontaneous Bowel Movements		Completed	No Results Available	Functional Constipation|Healthy	Dietary Supplement: Actazin (green kiwi powder) High Dose|Dietary Supplement: Actazin (green kiwi powder) Low Dose|Dietary Supplement: Control Formula (Actazin green kiwi powder + PreticX prebiotic)|Dietary Supplement: Livaux (gold kiwi powder) High Dose|Dietary Supplement: Livaux (gold kiwi powder) Low Dose|Dietary Supplement: Placebo (microcrystalline cellulose)	The change in complete spontaneous bowel movements between Actazin High Dose, Actazin Low Dose, Livaux High Dose, Livaux Low Dose, Control Formula, and Placebo|The change in spontaneous bowel movements per week between Actazin High Dose, Actazin Low Dose, Livaux High Dose, Livaux Low Dose, Control Formula, and placebo.|The change in stool form between Actazin High Dose, Actazin Low Dose, Livaux H…	AIDP, Inc.|KGK Science Inc.	All	18 Years to 60 Years Â (Adult)	Not Applicable	240	Industry	Interventional	Allocation: Randomized|Intervention Model: Parallel Assignment|Masking: Quadruple (Participant, Care Provider, Investigator, Outcomes Assessor)|Primary Purpose: Prevention	18ACHA	2018-03-23	2020-02-01	2020-02-03	2018-03-12		2020-07-14	KGK Clinical Trial Centers, London, Ontario, Canada		https://ClinicalTrials.gov/show/NCT03462199
495	NCT03983434	Irritable Bowel Syndrome and Control Volunteers: Diet Challenge		Recruiting	No Results Available	IBS - Irritable Bowel Syndrome	Dietary Supplement: Inulin	Total fecal bile acids|Total fecal short chain fatty acids|Individual fecal short chain fatty acids|Fecal microbial population|Fecal inulin|Percent primary fecal bile acids|Stool characteristics	Indiana University|National Institute of Diabetes and Digestive and Kidney Diseases (NIDDK)	All	18 Years to 65 Years Â (Adult, Older Adult)	Early Phase 1	72	Other|NIH	Interventional	Allocation: Non-Randomized|Intervention Model: Single Group Assignment|Masking: None (Open Label)|Primary Purpose: Diagnostic	1903209172|K23DK122015	2019-08-13	2022-05-31	2022-09-30	2019-06-12		2021-10-08	Indiana University, Indianapolis, Indiana, United States		https://ClinicalTrials.gov/show/NCT03983434
497	NCT01212146	Probiotic-enriched Artichoke in Functional Constipation	PAFC	Completed	No Results Available	Functional Constipation	Dietary Supplement: Lactobacillus paracasei IMPC 2.1 LMGP22043|Dietary Supplement: Ordinary artichokes	Treatment preference|Visual analogue score (VAS) of satisfactory relief of symptoms|GSRS sum score	Azienda Ospedaliera Specializzata in Gastroenterologia Saverio de Bellis|Fondazione C.N.R./Regione Toscana "G. Monasterio", Pisa, Italy	All	18 Years to 70 Years Â (Adult, Older Adult)	Not Applicable	30	Other	Interventional	Allocation: Randomized|Intervention Model: Crossover Assignment|Masking: Triple (Participant, Investigator, Outcomes Assessor)|Primary Purpose: Treatment	0818G	2010-09-01	2011-01-01	2011-03-01	2010-09-30		2011-12-26	National Institute for Digestive Diseases IRCCS "S. de Bellis", Castellana Grotte, Bari, Italy		https://ClinicalTrials.gov/show/NCT01212146
502	NCT03910153	Effect of MSPrebiotic on Gastrointestinal Function and Blood Glucose Levels		Completed	No Results Available	Gastrointestinal Function	Dietary Supplement: MSPrebiotic|Other: Placebo	Changes from baseline in gut microbiome|Changes from baseline in concentration of short chain fatty acids in stool samples|Changes from baseline in bowel movements with respect to number of bowel movements and stool consistency|Changes from baseline in blood glucose concentrations|Changes from baseline in blood insulin concentrations|Changes from baseline in tolerability in terms of excessive fla…	Manitoba Starch Products|Source Nutraceutical, Inc.	All	30 Years and older Â (Adult, Older Adult)	Not Applicable	110	Industry	Interventional	Allocation: Randomized|Intervention Model: Parallel Assignment|Masking: Quadruple (Participant, Care Provider, Investigator, Outcomes Assessor)|Primary Purpose: Treatment	MSPCT2	2019-04-08	2019-10-07	2019-10-07	2019-04-10		2022-01-25	Hill Top Research, Winnipeg, Manitoba, Canada		https://ClinicalTrials.gov/show/NCT03910153
503	NCT03983772	Resistant Starch Blend Gastrointestinal Impact		Completed	No Results Available	Quality of Life|Health, Subjective	Dietary Supplement: RS blend|Other: Placebo	Change in Concentration of short-chain fatty acids from baseline to each product intervention|Change in fecal frequency (hours between stools) from baseline at each intervention|Change in Response pattern score for Frequency and Severity of Gastrointestinal Symptoms (PROMIS Scale v1.0 - GI Diarrhea 6a)|Change in Response pattern score for Frequency and Severity of Gastrointestinal Symptoms (PROMI…	Metagenics, Inc.|Personalized Lifestyle Medicine Center|National University of Natural Medicine	All	21 Years to 65 Years Â (Adult, Older Adult)	Not Applicable	43	Industry|Other	Interventional	Allocation: Randomized|Intervention Model: Parallel Assignment|Masking: Single (Participant)|Primary Purpose: Supportive Care	RSBGI-PLMC	2019-06-14	2020-12-31	2020-12-31	2019-06-12		2022-04-06	Personalized Lifestyle Medicine Center, Gig Harbor, Washington, United States		https://ClinicalTrials.gov/show/NCT03983772
510	NCT02573844	Pain Relief In Irritable Bowel Syndrome	PRITON	Completed	No Results Available	Irritable Bowel Syndrome	Drug: Proklama|Drug: Placebo	Recorded pain in a diary using a 11-points Numeric Rating Scale (NRS)|Recorded abdominal distension in a diary using a 11-points Numeric Rating Scale (NRS)|Recorded abdominal discomfort in a diary using a 11-points Numeric Rating Scale (NRS)|Recorded abdominal meteorism in a diary using a 11-points Numeric Rating Scale (NRS)|Recorded flatulence in a diary using a 11-points Numeric Rating Scale (N…	Geophyt S.r.l.s.	All	18 Years and older Â (Adult, Older Adult)	Phase 4	30	Industry	Interventional	Allocation: Randomized|Intervention Model: Crossover Assignment|Masking: Double (Participant, Investigator)|Primary Purpose: Treatment	Geophyt	2015-01-01	2017-10-01	2018-06-01	2015-10-12		2021-08-09	Policlinico San Matteo Pavia Fondazione IRCCS, Pavia, Italy		https://ClinicalTrials.gov/show/NCT02573844
514	NCT04324658	Effect and Tolerance of a Probiotic-based Medical Device Administered to Patients With Irritable Bowel Syndrome	Lactiplus	Completed	No Results Available	Irritable Bowel Syndrome	Device: Lactiplus	assess the effect of a 4-week treatment with the medical device on abdominal pain|assess the effect of a 4-week treatment with the medical device on digestive troubles|assess the effect of a 4-week treatment with the medical device on the patient's quality of life|assess the effect of a 4-week treatment with the medical device on the patient's intake of treatments (antidiarrheal, antispasmodic, l…	PiLeJe	All	18 Years and older Â (Adult, Older Adult)		119	Industry	Observational	Observational Model: Cohort|Time Perspective: Prospective	PIL-DM-L.PLUS-019	2019-07-30	2020-06-26	2020-06-26	2020-03-27		2020-09-29	General practitioners or gastroenterologists consulting in french private offices, Paris, France		https://ClinicalTrials.gov/show/NCT04324658

## Sheet: Probiotic
		Gut microbiome–brain alliance, a landscape view into mental and gastrointestinal health and disorders Janet M. Sasso†1, Ramy M Ammar†2, Rumiana Tenchov†1, Steven Lemmel1, Olaf Kelber2, Malte Grieswelle2, and Qiongqiong Angela Zhou*1 1 CAS, a division of the American Chemical Society 2540 Olentangy River Rd, Columbus, OH 43202, USA 2 Bayer Consumer Health, R&D department, Darmstadt 64295, Germany …
Rank	NCT Number	Title	Acronym	Status	Study Results	Conditions	Interventions	Outcome Measures	Sponsor/Collaborators	Gender	Age	Phases	Enrollment	Funded Bys	Study Type	Study Designs	Other IDs	Start Date	Primary Completion Date	Completion Date	First Posted	Results First Posted	Last Update Posted	Locations	Study Documents	URL
28	NCT03251625	Multi-strain Probiotic in the Management of IBS-D		Completed	No Results Available	Irritable Bowel Syndrome	Drug: Probiotic Formula Capsule	The change in severity and frequency of abdominal pain during treatment with a multi-strain probiotic or placebo	Bangabandhu Sheikh Mujib Medical University, Dhaka, Bangladesh	All	18 Years to 55 Years Â (Adult)	Phase 4	400	Other	Interventional	Allocation: Randomized|Intervention Model: Parallel Assignment|Masking: Double (Participant, Investigator)|Primary Purpose: Treatment	No. BSMMU/2015/1011	2015-04-01	2016-04-01	2016-04-01	2017-08-16		2018-02-05		Study Protocol, https://ClinicalTrials.gov/ProvidedDocs/25/NCT03251625/Prot_000.pdf	https://ClinicalTrials.gov/show/NCT03251625
32	NCT04753944	Probiotics Therapy of Mood Disorders		Completed	No Results Available	Depression	Dietary Supplement: Active Comparator: Probiotic|Dietary Supplement: Placebo group	Dietary intervention|Anthropometric measurements|Depression intensity mesurements|The biochemical changes in stool|The cytometric studies|The stool microbiota changes|Insomnia studies|The Kynureine Pathway	Pomeranian Medical University Szczecin	Female	40 Years to 60 Years Â (Adult)	Not Applicable	60	Other	Interventional	Allocation: Randomized|Intervention Model: Parallel Assignment|Masking: Triple (Participant, Care Provider, Investigator)|Primary Purpose: Basic Science	Pomeranian Medical Univeristy	2018-12-01	2019-01-01	2020-04-03	2021-02-15		2021-02-16	Pomeranian Medical University, Szczecin, Zachodniopomorskie, Poland		https://ClinicalTrials.gov/show/NCT04753944
44	NCT02204891	Probiotics in Intestinal Bacterial Overgrowth		Completed	No Results Available	Irritable Bowel Syndrome	Dietary Supplement: Probiotics in SIBO|Dietary Supplement: Probiotics	â€¢ The efficacy of probiotics in improvement of symptoms of IBS in patients with SIBO compared to their efficacy in patients with IBS without SIBO.|â€¢ The efficacy of probiotics in symptoms of IBS in patients with SIBO compared to their efficacy in patients with IBS without SIBO.|The efficacy of probiotics in specific symptoms of IBS both visits 2 and 3.|â€¢ The importance of the inflammation c…	University of Athens	All	18 Years and older Â (Adult, Older Adult)	Not Applicable	26	Other	Interventional	Allocation: Non-Randomized|Intervention Model: Parallel Assignment|Masking: None (Open Label)|Primary Purpose: Treatment	LACTO01	2014-09-01	2016-06-01	2016-09-01	2014-07-31		2017-03-20	Department of Gastroenterology, ATTIKON University Hospital, Athens, Attiki, Greece		https://ClinicalTrials.gov/show/NCT02204891
54	NCT02035878	Probiotics and the Microbiome: Clinical Intervention Trial for Anxiety and Depression		Unknown status	No Results Available	Anxiety|Depression	Other: Probiotics|Drug: Placebo	Depression Anxiety and Stress Scale (DASS) - Time 1 (we are assessing change over time)|Depression Anxiety and Stress Scale (DASS) - Time 2 (we are assessing change over time)|Depression Anxiety and Stress Scale (DASS) - Time 3 (we are assessing change over time)|Anxiety Sensitivity Index (ASI) - Time 1 (we are assessing change over time)|Anxiety Sensitivity Index (ASI) - Time 2 (we are assessing…	Acadia University	All	18 Years and older Â (Adult, Older Adult)	Phase 2	75	Other	Interventional	Allocation: Randomized|Intervention Model: Crossover Assignment|Masking: Double (Participant, Investigator)|Primary Purpose: Treatment	POTTERHUNTER_PROBIOTICS_2013	2012-08-01	2013-10-01	2014-04-01	2014-01-14		2014-01-14	Acadia University, Wolfville, Nova Scotia, Canada		https://ClinicalTrials.gov/show/NCT02035878
63	NCT04506801	The Effect of Probiotics on Functional Constipation in the Elderly		Completed	No Results Available	Functional Constipation	Dietary Supplement: Probalans senior|Other: Placebo	Change in stool frequency in patients who use probiotics|Change in hs-CRP at the blood of a patient who uses probiotics determined by immunoturbidimetric method|Change in glucose parameters of a patient who use probiotics determined by standard laboratory methods|Change in blood parameters- triglycerides of a patient who use probiotics determined by standard laboratory methods.|Change in blood pa…	Katarina Fehir Å ola|University of Zagreb	All	60 Years and older Â (Adult, Older Adult)	Not Applicable	60	Other	Interventional	Allocation: Randomized|Intervention Model: Parallel Assignment|Masking: Single (Care Provider)|Primary Purpose: Health Services Research	380-130/134-19-4	2018-09-25	2019-03-25	2019-05-25	2020-08-10		2020-08-10	Katarina Fehir Å ola, Bjelovar, Croatia		https://ClinicalTrials.gov/show/NCT04506801
70	NCT04662957	Multi Strain Probiotic Preparation in Patients With Irritable Bowel Syndrome		Completed	No Results Available	Irritable Bowel Syndrome With Diarrhea|Effects of Probiotics	Dietary Supplement: Multi-strain probiotic mixture of four Bifidobacterium, five Lactobacillus and one Streptococcus species or placebo|Dietary Supplement: Maltodextrin	Changes in severity of IBS symptoms using IBS Severity Scoring System (IBS-SSS)|Improvement or worsening of IBS global symptoms using Global Improvement Scale (IBS-GIS)|Changes in adequate relief of IBS symptoms (IBS-AR)|Changes in type of stools|Changes in number of bowel movements per day|Changes in severity of pain|Changes in flatulence|Changes in feeling of incomplete evacuation of stool|Chan…	Children's Memorial Health Institute, Poland|Medical University of Lublin	All	16 Years to 70 Years Â (Child, Adult, Older Adult)	Not Applicable	50	Other	Interventional	Allocation: Randomized|Intervention Model: Parallel Assignment|Masking: Quadruple (Participant, Care Provider, Investigator, Outcomes Assessor)|Primary Purpose: Treatment	MBX02/2019/P	2019-11-02	2020-05-31	2020-05-31	2020-12-10		2020-12-16	The Children's Memorial Health Institute, Warsaw, Poland		https://ClinicalTrials.gov/show/NCT04662957
81	NCT04931082	Probiotic Intervention for Stress and Cognition		Active, not recruiting	No Results Available	Stress|Cognition	Dietary Supplement: Probiotics|Dietary Supplement: Placebo	Determine whether intake of probiotics reduce perceived stress	Probi AB	All	21 Years to 50 Years Â (Adult)	Not Applicable	132	Industry	Interventional	Allocation: Randomized|Intervention Model: Parallel Assignment|Masking: Quadruple (Participant, Care Provider, Investigator, Outcomes Assessor)|Primary Purpose: Prevention	AFCRO-136	2021-07-07	2022-03-25	2022-12-01	2021-06-18		2022-09-28	Atlantia Food Clinical Trials, Cork, Ireland		https://ClinicalTrials.gov/show/NCT04931082
86	NCT04997057	Resolvin D1 as Biomarker of Probiotics Efficacy in IBS-C	EPORE	Recruiting	No Results Available	Irritable Bowel Syndrome With Constipation	Dietary Supplement: Probiotics mixture	Change of the severity of IBS-C symptoms|Change of the severity of addominal pain|Change of the number of days with abdominal pain|Change of the severity of abdominal distension (bloating)|Change of the satisfaction with bowel habits|Change of the IBS-related quality of life|Global assessment of symptoms relief|Change of Resolvin-D1 levels|Change of CPRu (C Reactive Protein-ultrasensitive) levels…	CEN Biotech|PiLeJe	All	18 Years to 65 Years Â (Adult, Older Adult)	Not Applicable	80	Industry	Interventional	Allocation: N/A|Intervention Model: Single Group Assignment|Masking: None (Open Label)|Primary Purpose: Treatment	C1674	2022-01-04	2022-09-15	2022-12-31	2021-08-09		2022-03-09	CEN Nutriment, Dijon, Bourgogne, France		https://ClinicalTrials.gov/show/NCT04997057
89	NCT04206410	Effectiveness of Probiotics Stabilized With Cryoprotection Technology in Patients With Irritable Bowel Syndrome		Completed	No Results Available	Irritable Bowel Syndrome	Dietary Supplement: Probiotic|Dietary Supplement: Maltodextrin	Improvement or worsening of IBS global symptoms using Global Improvement Scale (IBS-GIS)|Changes in severity of IBS symptoms using IBS Severity Scoring System (IBS-SSS)|Changes in adequate relief of IBS symptoms (IBS-AR)|Changes in Quality of Life (IBS-QOL)|Changes in type of stools|Changes in severity of pain|Changes in flatulence|Changes in feeling of incomplete evacuation of stool|Changes in n…	Children's Memorial Health Institute, Poland|Medical University of Lublin	All	16 Years to 60 Years Â (Child, Adult)	Not Applicable	80	Other	Interventional	Allocation: Randomized|Intervention Model: Parallel Assignment|Masking: Quadruple (Participant, Care Provider, Investigator, Outcomes Assessor)|Primary Purpose: Treatment	6/KBE/2018	2018-09-01	2019-09-10	2019-12-10	2019-12-20		2021-02-03	The Children's Memorial Health Institute, Warsaw, Poland		https://ClinicalTrials.gov/show/NCT04206410
101	NCT02076438	Probiotics for Prevention of Antibiotic Associated Diarrhea and Clostridium Difficile Associated Disease		Terminated	No Results Available	Diarrhea	Dietary Supplement: Probiotics	Diarrhea|Tolerability of probiotics	Rutgers, The State University of New Jersey|Saint Peters University Hospital	All	18 Years to 89 Years Â (Adult, Older Adult)	Not Applicable	110	Other	Interventional	Allocation: Randomized|Intervention Model: Parallel Assignment|Masking: Triple (Participant, Care Provider, Investigator)|Primary Purpose: Prevention	Pro2012002450|Grant# PC 14-13	2015-11-01	2016-07-01	2016-09-01	2014-03-03		2016-11-23	Saint Peters University Hospital, New Brunswick, New Jersey, United States		https://ClinicalTrials.gov/show/NCT02076438
113	NCT04316806	Effect of a Probiotic Formula on Reducing SIBO in IBS Patients		Recruiting	No Results Available	Irritable Bowel Syndrome|Small Intestinal Bacterial Overgrowth	Dietary Supplement: Probiotic|Drug: Rifaximin	SIBO|Gut microbiota|IBS severity|Intestinal related anxiety|Global improvement after treatment	AB Biotics, SA	All	18 Years to 65 Years Â (Adult, Older Adult)	Not Applicable	40	Industry	Interventional	Allocation: Randomized|Intervention Model: Parallel Assignment|Masking: Single (Outcomes Assessor)|Primary Purpose: Treatment	Probiotic_IBS+SIBO	2020-11-20	2023-04-01	2023-07-01	2020-03-20		2022-02-25	Dr. Bofill Clinic, Girona, Spain		https://ClinicalTrials.gov/show/NCT04316806
119	NCT05545813	Impact of Probiotic Supplementation on Cognition and Related Health Outcomes Among Video Gamers		Not yet recruiting	No Results Available	Stress|Attention Disturbances	Dietary Supplement: Probiotic|Dietary Supplement: Placebo	Change in reaction time|Change in reaction time: acute stress condition|Change in accuracy: acute stress condition|Change in reaction time: non-stressful condition|Change in accuracy: non-stressful condition|Change in self-reported cognitive control: non-stressful condition|Changes in oxyhemoglobin concentrations in pre-frontal cortex|Changes in cortisol|Changes in salivary DHEA-S|Changes in sali…	Lallemand Health Solutions|Dalhousie University	All	19 Years to 35 Years Â (Adult)	Phase 2	36	Industry|Other	Interventional	Allocation: Randomized|Intervention Model: Parallel Assignment|Masking: Quadruple (Participant, Care Provider, Investigator, Outcomes Assessor)|Primary Purpose: Supportive Care	L-025	2022-10-01	2023-07-01	2023-07-01	2022-09-19		2022-09-19	Cognitive and Motor Performance Lab, Dalplex, Kinesiology Suites, Dalhousie University (Rm. 213), Halifax, Nova Scotia, Canada		https://ClinicalTrials.gov/show/NCT05545813
122	NCT01475929	Effect of Probiotic Supplement on Bowel Function	IBS2	Terminated	No Results Available	Irritable Bowel Syndrome	Dietary Supplement: Probiotic supplement	Change in functional bowel symptoms|Change in quality of life|Adequate relief|Change in faecal microbiota	Danisco	All	18 Years to 65 Years Â (Adult, Older Adult)	Phase 2	149	Industry	Interventional	Allocation: Randomized|Intervention Model: Parallel Assignment|Masking: Quadruple (Participant, Care Provider, Investigator, Outcomes Assessor)|Primary Purpose: Supportive Care	IBS2	2011-06-01	2012-05-01	2012-05-01	2011-11-22		2015-08-13	Herttoniemi Hospital, Helsinki, Finland		https://ClinicalTrials.gov/show/NCT01475929
123	NCT03615651	Probiotic Effects on the Microbe-brain-gut Interaction and Brain Activity During Stress Tasks in Healthy Subjects		Completed	No Results Available	Probiotics|Gut Microbiota|Emotional Stress|Magnetic Resonance Imaging	Dietary Supplement: Probiotic|Other: Placebo	Change in brain response to validated emotional challenge task (EAT) during functional brain imaging|Change in brain response to a cognitive challenge task (MIST) during functional brain imaging	Ã–rebro University, Sweden|Pfizer	All	18 Years to 65 Years Â (Adult, Older Adult)	Not Applicable	22	Other|Industry	Interventional	Allocation: Randomized|Intervention Model: Crossover Assignment|Masking: Double (Participant, Investigator)|Primary Purpose: Basic Science	2017/398	2018-01-22	2018-06-16	2018-06-16	2018-08-06		2018-08-06	Ã–rebro University, Campus USÃ–, Ã–rebro University Hospital, Ã–rebro, Sweden		https://ClinicalTrials.gov/show/NCT03615651
124	NCT01927094	Effects of Probiotics and/or Prebiotics on the Duration of Diarrhea and Hospitalization in Children	PROBAGE	Completed	No Results Available	Acute Diarrhea	Dietary Supplement: Probiotic|Dietary Supplement: ORS	Duration of diarrhea|Percentage of children with diarrhea at the 3rd day of intervention|Duration of hospitalization|Safety of probiotics	Eskisehir Osmangazi University	All	3 Months to 60 Months Â (Child)	Phase 4	1280	Other	Interventional	Allocation: Randomized|Intervention Model: Parallel Assignment|Masking: None (Open Label)|Primary Purpose: Treatment	PROBAGE	2012-06-01	2015-01-01	2015-01-01	2013-08-22		2018-02-05	Dr. Sami Ulus Research and Training Hospital of Women's and Children's Health and Diseases, Ankara, Turkey|Sisli Etfal Training and Research Hospital,, Istanbul,, Turkey|Umraniye Education & Research Hospital, Department of Pediatrics, Istanbul, Turkey		https://ClinicalTrials.gov/show/NCT01927094
141	NCT01064661	Pilot Study Studying Physiological Effects of Probiotic Pills in Patients With Abdominal Pain/Discomfort and Bloating		Completed	No Results Available	Abdominal Pain|Abdominal Discomfort|Bloating|Functional Bowel Disorders	Dietary Supplement: Single probiotic arm of L-NCFM alone|Dietary Supplement: Blend probiotic arm of L-NCFM and B-LBi07	Investigate/compare the effect of the probiotic bacteria L-NCFM alone or in combination with B-LBi07 on expression of intestinal mucosal receptors involved in transmission of nociceptive information.	University of North Carolina, Chapel Hill|Danisco	Female	18 Years to 70 Years Â (Adult, Older Adult)	Not Applicable	22	Other|Industry	Interventional	Allocation: Randomized|Intervention Model: Parallel Assignment|Masking: Double (Participant, Investigator)|Primary Purpose: Basic Science	09-0337	2010-02-01	2012-02-01	2012-02-01	2010-02-08		2013-12-12			https://ClinicalTrials.gov/show/NCT01064661
159	NCT01180556	Effect of Probiotics in Childhood Abdominal Pain		Completed	No Results Available	Abdominal Pain	Dietary Supplement: Probiotics|Dietary Supplement: Placebo	Frequency and intensity of abdominal pain|School absenteeism|Other gastrointestinal symptoms|Adverse effects related to treatment	Soroka University Medical Center	All	6 Years to 15 Years Â (Child)	Not Applicable	101	Other	Interventional	Allocation: Randomized|Intervention Model: Parallel Assignment|Masking: Quadruple (Participant, Care Provider, Investigator, Outcomes Assessor)|Primary Purpose: Treatment	Sor493009ctil|4930	2011-03-01	2013-10-01	2013-10-01	2010-08-12		2016-03-29	Soroka Medical Center, Beer-Sheva, Israel		https://ClinicalTrials.gov/show/NCT01180556
171	NCT01564290	Use of Probiotic Yogurt in the Treatment of Acute Diarrhea in Children		Completed	No Results Available	Acute Diarrhea|Acute Gastroenteritis	Dietary Supplement: Probiotic yogurt|Drug: Placebo probiotic	Duration of diarrhea|Duration of fever|duration of vomiting|duration of hospitalization	Centro Pediatrico Albina de Patino	All	10 Months to 36 Months Â (Child)	Phase 4	54	Other	Interventional	Allocation: Randomized|Intervention Model: Parallel Assignment|Masking: Quadruple (Participant, Care Provider, Investigator, Outcomes Assessor)|Primary Purpose: Treatment	protprobiot2010	2011-02-01	2011-08-01	2012-02-01	2012-03-27		2012-03-27	Centro Pediatrico Albina Patino, Cochabamba, Bolivia		https://ClinicalTrials.gov/show/NCT01564290
182	NCT01680432	Effect of the Consumption of a Cheese Enriched With Probiotic Organisms in Improving Symptoms of Constipation		Completed	No Results Available	Constipation	Dietary Supplement: Probiotic fresh cheese|Dietary Supplement: Regular Cheese	Increase in frequency of bowel movements after eating probiotic cheese enriched	Centro UniversitÃ¡rio Univates	Female	20 Years to 60 Years Â (Adult)	Not Applicable	30	Other	Interventional	Allocation: Randomized|Intervention Model: Crossover Assignment|Masking: None (Open Label)	033/11	2012-01-01	2012-05-01	2012-05-01	2012-09-07		2012-09-07	Diane CÃ¡ssia Fravetto, GuaporÃ©, RS, Brazil		https://ClinicalTrials.gov/show/NCT01680432
183	NCT04567147	Effect of Probiotic on Depression		Completed	No Results Available	Depression	Dietary Supplement: Probiotic|Dietary Supplement: Placebo	Hamilton Depression Rating Scale|Fecal microbiome|Serum Il-1Î²|Serum Il-6|Serum TNF-Î±|Serum cortisol|Serum Brain-derived neurotrophic factor	China Agricultural University	All	18 Years to 60 Years Â (Adult)	Phase 1	89	Other	Interventional	Allocation: Randomized|Intervention Model: Parallel Assignment|Masking: Quadruple (Participant, Care Provider, Investigator, Outcomes Assessor)|Primary Purpose: Treatment	CAUDepression-01	2018-11-20	2019-06-22	2020-09-12	2020-09-28		2020-09-28	Beijing Chinese Medicine Hospital Pinggu Hospital, Beijing, China		https://ClinicalTrials.gov/show/NCT04567147
197	NCT05064930	The Efficacy of Single-strain Probiotics in Patients With Irritable Bowel Syndrome		Recruiting	No Results Available	Irritable Bowel Syndrome	Dietary Supplement: Probiotic Bifidobacterium lactis|Dietary Supplement: Probiotic Bacillus coagulans|Dietary Supplement: Placebo	Changes in severity of IBS symptoms using IBS Severity Scoring System (IBS-SSS)|Improvement of IBS global symptoms using Global Improvement Scale (IBS-GIS)|Changes in number of stools|Changes in severity of pain|Changes in flatulence|Occurrence of side effects|Changes in type of stools	Nordic Biotic Sp. z o.o.|Medical University of Lublin	All	18 Years to 70 Years Â (Adult, Older Adult)	Not Applicable	120	Industry|Other	Interventional	Allocation: Randomized|Intervention Model: Parallel Assignment|Masking: Quadruple (Participant, Care Provider, Investigator, Outcomes Assessor)|Primary Purpose: Treatment	CT/NB/120/2020/PR-SS	2021-09-01	2022-06-30	2022-08-31	2021-10-01		2021-10-01	Medical University of Lublin, Lublin, Poland		https://ClinicalTrials.gov/show/NCT05064930
207	NCT04074421	Effects of Continuous Treatment With Rifaximin and Probiotics on the Gut Microbiota of Patients With IBS-D		Recruiting	No Results Available	IBS - Irritable Bowel Syndrome|Gut Microbiota	Drug: Rifaximin|Drug: Probiotic Formula|Drug: Placebo oral tablet	the IBS symptom grade score|the quality of life score|16 S rRNA (ribosomal ribonucleic acid) to detect gut microbiota	Second Affiliated Hospital, School of Medicine, Zhejiang University|Sir Run Run Shaw Hospital|The First Affiliated Hospital of Zhejiang Chinese Medical University|RenJi Hospital|Peking Union Medical College Hospital|First Affiliated Hospital of Wenzhou Medical University|The Central Hospital of Lishui City	All	18 Years to 85 Years Â (Adult, Older Adult)	Phase 4	240	Other	Interventional	Allocation: Randomized|Intervention Model: Parallel Assignment|Masking: Triple (Participant, Care Provider, Investigator)|Primary Purpose: Treatment	(2019) Study No. 413	2020-05-10	2022-06-01	2022-12-01	2019-08-30		2020-07-28	The Second Affiliated Hospital, School of Medicine, Zhejiang University, Hangzhou, Zhejiang, China		https://ClinicalTrials.gov/show/NCT04074421
226	NCT04944628	Observational Prospective Study With Probiotic Supplementation on Infants With FGDI		Completed	No Results Available	Functional Gastrointestinal Disorders|Infantile Colic|Functional Constipation	Dietary Supplement: Probiotic	Change in total FGDI severity|Change in excessive crying severity|Change in constipation severity|Change in parental anxiety|Tolerability and safety|Parental satisfaction with the product	AB Biotics, SA	All	1 Month to 10 Months Â (Child)		36	Industry	Observational	Observational Model: Cohort|Time Perspective: Prospective	Normocolic ADL	2018-08-15	2018-12-05	2018-12-05	2021-06-29		2021-06-29	Azienda Sanitaria Locale Napoli, Naples, Italy		https://ClinicalTrials.gov/show/NCT04944628
233	NCT04767997	Probiotics on Sleep Among Adults Study		Recruiting	No Results Available	Sleep Disturbance|Sleep Patterns	Dietary Supplement: Probiotic formulation|Dietary Supplement: Placebo	Symptoms of insomnia|Symptoms of insomnia (progressive treatment)|Objective assessment of sleep: Sleep Latency|Objective assessment of sleep: Sleep Efficiency|Objective assessment of sleep: Wake after sleep onset (WASO)|Subjective sleep patterns|Subjective sleep patterns (progressive treatment)|Work-related stress|Work Productivity|Change on Quality of life|Mood|Levels of sleep-related hormones|S…	Lallemand Health Solutions	All	18 Years to 65 Years Â (Adult, Older Adult)	Phase 2	70	Industry	Interventional	Allocation: Randomized|Intervention Model: Parallel Assignment|Masking: Triple (Participant, Investigator, Outcomes Assessor)|Primary Purpose: Treatment	L-019	2021-10-12	2023-12-01	2023-12-01	2021-02-24		2022-09-19	Centre d'Ã©tude des troubles du sommeil, Centre de recherche CERVO/BRAIN, Quebec, Canada		https://ClinicalTrials.gov/show/NCT04767997
245	NCT04145856	Combination of Alverine-simeticone and i3.1 Probiotic in IBS-D and IBS-M in Mexico		Completed	No Results Available	Irritable Bowel Syndrome	Dietary Supplement: I31 probiotic|Combination Product: I31 probiotic combined to Alverine/Simethicone|Other: Placebo	Disease-specific quality of life (QoL)|Abdominal Pain|Diarrhea	Hospital Juarez de Mexico	All	18 Years to 59 Years Â (Adult)	Phase 4	55	Other	Interventional	Allocation: Randomized|Intervention Model: Parallel Assignment|Masking: Single (Participant)|Primary Purpose: Treatment	HJM 0492/18-R	2018-09-03	2019-05-02	2019-08-27	2019-10-31		2020-01-23	Hospital Juarez de Mexico, Ciudad de Mexico, Cdmx, Mexico		https://ClinicalTrials.gov/show/NCT04145856
248	NCT03986476	The Effect of Two Probiotic Products on the Intestinal Barrier Function in Patients With Irritable Bowel Syndrome		Completed	No Results Available	IBS	Dietary Supplement: Probiotics|Other: Placebo	Change in small intestinal permeability after 6 weeks (urinary lactulose/rhamnose ratio, 0-5h)|Change in small intestinal permeability after 3 weeks (urinary lactulose/rhamnose ratio, 0-5h)|Change in whole gut permeability after 6 weeks (urinary sucralose/erythritol ratio, 0-24h)|Change in whole gut permeability after 3 weeks (urinary sucralose/erythritol excretion ratio, 0-24h)|Change in colonic…	Ã–rebro University, Sweden	All	18 Years to 65 Years Â (Adult, Older Adult)	Not Applicable	65	Other	Interventional	Allocation: Randomized|Intervention Model: Parallel Assignment|Masking: Quadruple (Participant, Care Provider, Investigator, Outcomes Assessor)|Primary Purpose: Basic Science	2018/450	2019-03-26	2021-05-10	2021-05-10	2019-06-14		2021-09-09	Ã–rebro University, Ã–rebro, Ã–rebro LÃ¤n, Sweden		https://ClinicalTrials.gov/show/NCT03986476
254	NCT02817165	Probiotics for the Prevention of Antibiotic-Associated Diarrhea	PAID	Terminated	No Results Available	Acute Diarrhea	Dietary Supplement: Probiotic (BioK+)|Other: Placebo	Incidence of antibiotic-associated diarrhea (AAD)|Incidence of antibiotic-associated diarrhea (AAD), global impression|Severity of AAD|Adverse events|Duration of AAD	The Hospital for Sick Children|McMaster University	All	1 Year to 17 Years Â (Child)	Not Applicable	16	Other	Interventional	Allocation: Randomized|Intervention Model: Parallel Assignment|Masking: Quadruple (Participant, Care Provider, Investigator, Outcomes Assessor)|Primary Purpose: Prevention	1000052303	2016-11-01	2017-10-01	2018-01-01	2016-06-29		2018-04-18	McMaster Children's Hospital, Hamilton, Ontario, Canada|The Hospital for Sick Children, Toronto, Ontario, Canada		https://ClinicalTrials.gov/show/NCT02817165
262	NCT04035616	Probiotics in Elderly Patients With Medical Conditions	Probiotics	Completed	No Results Available	Aging|Constipation|Multi-Core Disease	Dietary Supplement: microbial cell preparation [MCP]|Other: placebo	changes in stool output frequency|changes in stool consistency|patients' perceptions of an improvement in their constipation-related symptoms 1|patients' perceptions of an improvement in their constipation-related symptoms 2|patients' perceptions of an improvement in their constipation-related symptoms 3|patients' perceptions of an improvement in their constipation-related symptoms 4	Universiti Kebangsaan Malaysia Medical Centre	All	60 Years and older Â (Adult, Older Adult)	Not Applicable	100	Other	Interventional	Allocation: Randomized|Intervention Model: Parallel Assignment|Masking: Double (Participant, Investigator)|Primary Purpose: Treatment	FF-2016-417)|NMRR-19-1761-49477	2018-09-01	2018-12-31	2018-12-31	2019-07-29		2019-07-29	Universiti Kebangsaan Malaysia Medical Faculty, Kuala lumpur, Wilayah Persekutuan Kuala Lumpur, Malaysia	Study Protocol and Statistical Analysis Plan, https://ClinicalTrials.gov/ProvidedDocs/16/NCT04035616/Prot_SAP_000.pdf	https://ClinicalTrials.gov/show/NCT04035616
290	NCT02849275	Effects of Probiotics on Cognition and Health	EPOCH	Completed	No Results Available	Physiological Stress|Cognition - Other	Other: Lactose Free 1% Milk|Other: Probiotic Treatment	Changes in cortisol as a biomarker of stress|Changes in fecal microbiota populations	University of Illinois at Urbana-Champaign	All	25 Years to 45 Years Â (Adult)	Not Applicable	24	Other	Interventional	Allocation: Randomized|Intervention Model: Crossover Assignment|Masking: Double (Participant, Investigator)|Primary Purpose: Basic Science	16840-1	2016-08-01	2018-09-01	2018-09-01	2016-07-29		2018-10-17	University of Illinois, Urbana, Illinois, United States		https://ClinicalTrials.gov/show/NCT02849275
292	NCT03478527	Probiotics, Brain Structure and Psychological Variables	ProBrain01	Completed	No Results Available	Depressive Symptoms|Anxiety|Stress	Dietary Supplement: VivomixxÂ® powder|Other: Placebo powder	Changes in hippocampal volume, assessed via Magnet Resonance Imaging (MRI)|Changes in functional brain activation during fMRI task|Changes in depression|Changes in spatial navigation|Changes in Interleukin-6 (IL-6)|Changes in IL-1ÃŸ|Changes in Tumor Necrosis Factor alpha (TNF-alpha)|Changes in Brain Derived Neurotrophic Factor (BDNF)|Changes in verbal learning test performance|Changes in pattern …	UniversitÃ¤tsklinikum Hamburg-Eppendorf	All	18 Years to 40 Years Â (Adult)	Not Applicable	59	Other	Interventional	Allocation: Randomized|Intervention Model: Parallel Assignment|Masking: Double (Participant, Investigator)|Primary Purpose: Basic Science	ProBrain01	2018-01-08	2019-11-30	2021-01-28	2018-03-27		2021-02-09	UniversitÃ¤tsklinikum Hamburg-Eppendorf, Klinik und Poliklinik fÃ¼r Psychiatrie und Psychotherapie, Hamburg, Germany		https://ClinicalTrials.gov/show/NCT03478527
300	NCT05562752	Pilot Study to Assess the Effect of a Probiotic Blend on Moderate Self-reported Anxiety.	Anx	Not yet recruiting	No Results Available	Anxiety	Dietary Supplement: Probiotic|Dietary Supplement: Placebo	Change in Anxiety rating|Change in Depression score|Change in trait anxiety|Change in perceived stress|Change in Stress|Change in Sleep Quality|Change in Gastrotintestinal symptoms|Change in Quality of Life evaluation	The Archer-Daniels-Midland Company|Atlantia Food Clinical Trials	All	18 Years to 65 Years Â (Adult, Older Adult)	Not Applicable	100	Industry	Interventional	Allocation: Randomized|Intervention Model: Parallel Assignment|Masking: Quadruple (Participant, Care Provider, Investigator, Outcomes Assessor)|Primary Purpose: Treatment	CTB2022TN105P1|AFCRO-154	2022-10-01	2023-10-01	2023-10-01	2022-10-03		2022-10-03			https://ClinicalTrials.gov/show/NCT05562752
301	NCT04437147	Effect of Probiotics on Functional Constipation in Adults	PROBCON	Completed	No Results Available	Functional Constipation	Dietary Supplement: Placebo|Dietary Supplement: 3 Billion UFC strains of probiotics|Dietary Supplement: 8 Billion UFC strains of probiotics	Changed in the number of Bowel movements. Changed for more than 3 per week was considered a clinical response.|Change in the Bristol stool form scale at 4 weeks after Probiotics. Recovery to types 3-4 was considered a clinical response.|Subject withdrawal|Adverse events|Serious adverse events	Luciane Cruz Lopes|University of Sorocaba	All	20 Years to 80 Years Â (Adult, Older Adult)	Not Applicable	150	Other	Interventional	Allocation: Randomized|Intervention Model: Parallel Assignment|Masking: Triple (Participant, Care Provider, Outcomes Assessor)|Primary Purpose: Treatment	Fabiana Rosa	2020-03-11	2020-11-30	2021-01-28	2020-06-18		2021-01-29	Universidade de Sorocaba, Sorocaba, SP, Brazil		https://ClinicalTrials.gov/show/NCT04437147
303	NCT00794924	Probiotics and Hospital Outcome in the Elderly	PROAGE	Completed	Has Results	Diarrhea|Constipation	Dietary Supplement: VSL#3|Dietary Supplement: placebo	Reduction in Number of Days of Either Constipation or Diarrhea in Comparison to the Control Group|Improvement in Nutritional and Immunological Measurements	Kaplan-Harzfeld Medical Center	All	Child, Adult, Older Adult	Not Applicable	345	Other	Interventional	Allocation: Randomized|Intervention Model: Parallel Assignment|Masking: Quadruple (Participant, Care Provider, Investigator, Outcomes Assessor)|Primary Purpose: Prevention	Probiotics and elderly	2004-02-01	2005-01-01	2005-01-01	2008-11-20	2008-11-20	2008-11-20			https://ClinicalTrials.gov/show/NCT00794924
304	NCT02446080	Drink Milk Consumption Benefits With Culture Probiotic in the Treatment of Constipation		Completed	No Results Available	Constipation	Dietary Supplement: Milk drink with probiotic culture|Dietary Supplement: Milk drink	Improvement of symptoms of constipation|Increased number of bowel movements	Centro UniversitÃ¡rio Univates	Female	20 Years to 50 Years Â (Adult)	Not Applicable	60	Other	Interventional	Allocation: Randomized|Intervention Model: Parallel Assignment|Masking: Triple (Participant, Care Provider, Investigator)|Primary Purpose: Treatment	CUUnivates	2014-12-01	2015-02-01	2015-03-01	2015-05-15		2015-05-15			https://ClinicalTrials.gov/show/NCT02446080
335	NCT01151657	Probiotics for Irritable Bowel Syndrome		Completed	No Results Available	Irritable Bowel Syndrome	Dietary Supplement: Probiotics|Dietary Supplement: Placebo	Adequate relief|gastrointestinal symptoms	University of Southern Denmark|Mejeribrugets ForskningsFond|Arla Foods	All	18 Years to 50 Years Â (Adult)	Not Applicable	150	Other|Industry	Interventional	Allocation: Randomized|Intervention Model: Parallel Assignment|Masking: Quadruple (Participant, Care Provider, Investigator, Outcomes Assessor)|Primary Purpose: Treatment	MFF080409-2	2009-01-01	2011-06-01	2011-06-01	2010-06-28		2011-10-25	Research Unit for General Practice, Department of gastroenterology, Odense University hospital, Odense, Denmark		https://ClinicalTrials.gov/show/NCT01151657
337	NCT04885010	Probiotics and Overreaching Recovery		Not yet recruiting	No Results Available	Fatigue; Muscle, Heart|Immunosuppression	Dietary Supplement: probiotics|Dietary Supplement: placebo	lymphocyte subpopulation total T (CD3+)|T-helper (CD4+)|T-suppressor (CD8+)	University of Padova	All	18 Years to 35 Years Â (Adult)	Not Applicable	16	Other	Interventional	Allocation: Randomized|Intervention Model: Parallel Assignment|Masking: Double (Participant, Investigator)|Primary Purpose: Treatment	PARIS	2021-06-01	2021-09-30	2021-12-31	2021-05-13		2021-05-13			https://ClinicalTrials.gov/show/NCT04885010
340	NCT05013060	The Efficacy of Sodium Butyrate and Probiotics in Patients With Irritable Bowel Syndrome	IBS-Plus	Recruiting	No Results Available	Irritable Bowel Syndrome	Dietary Supplement: Probiotics and microcapsulated sodium butyrate|Dietary Supplement: Maltodextrin	Changes in severity of IBS symptoms using IBS Severity Scoring System (IBS-SSS)|Improvement or worsening of IBS global symptoms using Global Improvement Scale (IBS-GIS)|Changes in an adequate relief|Changes in Quality of Life|Changes in number and type of stools|Changes in severity of pain|Changes in flatulence/abdominal distension|Changes in Body Mass Index (BMI)|Body composition analysis	Nordic Biotic Sp. z o.o.|Medical University of Lodz	All	18 Years to 70 Years Â (Adult, Older Adult)	Not Applicable	180	Industry|Other	Interventional	Allocation: Randomized|Intervention Model: Parallel Assignment|Masking: Quadruple (Participant, Care Provider, Investigator, Outcomes Assessor)|Primary Purpose: Treatment	CT/NB/110/2019/PR-MS-PS	2021-04-15	2022-12-31	2023-07-31	2021-08-19		2021-08-19	Medical University of Lodz, ÅÃ³dÅº, Poland		https://ClinicalTrials.gov/show/NCT05013060
341	NCT02254629	The Effects of Laxative-probiotic Sequential Treatment in the Irritable Bowel Syndrome Patients		Completed	No Results Available	Irritable Bowel Syndrome	Drug: Probiotic Clostridium Butyricum|Drug: Laxative Polyethylene Glycol	Subject's Global Assessment of Relief|The changes of symptom scores|IBS patients'quality of life|Composition of Microorganisms in stool	Shandong University	All	18 Years to 65 Years Â (Adult, Older Adult)	Phase 1	56	Other	Interventional	Allocation: Randomized|Intervention Model: Parallel Assignment|Masking: None (Open Label)|Primary Purpose: Treatment	2014SDU-QILU-G04	2014-07-01	2015-08-01	2016-07-01	2014-10-02		2016-08-31	Department of Gastroenterology, Qilu Hospital, Shandong University, Jinan, Shandong, China		https://ClinicalTrials.gov/show/NCT02254629
353	NCT05226520	Psychophysiological Effects of Probiotic Supplementation		Completed	No Results Available	Mild to Moderate Levels of Stress	Dietary Supplement: Experimental probiotic product|Other: Placebo comparator	Salivary cortisol level|Cortisol level from waking saliva samples|Mean heart rate variability|Heart frequency|Mean skin conductance level|Self-reported measures before and after the stressor (PANAS)|Self-reported measures before and after the stressor (STAI-6)|Self-reported measures before, during and after the stressor (VAS)|Self-reported endpoints from standard questionnaires (PSS)|Self-reporte…	NestlÃ©	All	25 Years to 65 Years Â (Adult, Older Adult)	Not Applicable	49	Industry	Interventional	Allocation: Randomized|Intervention Model: Parallel Assignment|Masking: Quadruple (Participant, Care Provider, Investigator, Outcomes Assessor)|Primary Purpose: Other	2004NRC	2020-12-16	2021-12-22	2022-05-31	2022-02-07		2022-07-15	NestlÃ© Research, Lausanne, Vaud, Switzerland		https://ClinicalTrials.gov/show/NCT05226520
354	NCT01618617	Multistrain Probiotic for Functional Constipation		Unknown status	No Results Available	Functional Constipation	Dietary Supplement: High dose Multistrain probiotic, 100 billion cfu/day|Dietary Supplement: Low dose Multistrain probiotic, 15 billion cfu/day	Whole gut transit time|Patient Assessment of Constipation Quality of Life (PAC-QOL)|Wexner Constipation Score (WCS)|Gastrointestinal Symptom Rating Scale (GSRS)|Stool frequency|Stool consistency|Fecal probiotic count|Adverse events	Renew Life Formulas Inc|Sprim Advanced Life Sciences	All	18 Years to 65 Years Â (Adult, Older Adult)	Phase 2|Phase 3	81	Industry|Other	Interventional	Allocation: Randomized|Intervention Model: Parallel Assignment|Masking: Quadruple (Participant, Care Provider, Investigator, Outcomes Assessor)|Primary Purpose: Supportive Care	111028-SUS-REN-CTT-RA	2012-06-01	2013-03-01	2013-03-01	2012-06-13		2012-11-30	Sprim, San Francisco, California, United States		https://ClinicalTrials.gov/show/NCT01618617
368	NCT01667627	Probiotic in Irritable Bowel Syndrome (IBS) Patients With Diarrhea	IBS-D	Completed	No Results Available	IBS	Dietary Supplement: Bio-25|Other: Placebo	Symptom relief (abdominal pain and stool consistency)|Improvement in other specific IBS symptoms, i.e., gas and bloating, feeling of urgency|Reduce hs-CRP levels|Improve the cholinergic status|Reduce calprotectin levels	Tel-Aviv Sourasky Medical Center	Female	18 Years to 70 Years Â (Adult, Older Adult)	Phase 4	107	Other	Interventional	Allocation: Randomized|Intervention Model: Parallel Assignment|Masking: Quadruple (Participant, Care Provider, Investigator, Outcomes Assessor)|Primary Purpose: Treatment	TASMC-11-RD-0491-CTIL	2014-01-01	2015-04-01	2015-04-01	2012-08-17		2018-05-24	Tel-Aviv Sourasky Medical Center, Tel-Aviv, Central Israel, Israel		https://ClinicalTrials.gov/show/NCT01667627
383	NCT03284905	Probiotic Intervention for Acute Stress		Completed	No Results Available	Stress	Dietary Supplement: Probiotic supplement|Dietary Supplement: Placebo supplement	Reduction of the cortisol level during acute stress	Probi AB	All	19 Years to 35 Years Â (Adult)	Not Applicable	70	Industry	Interventional	Allocation: Randomized|Intervention Model: Parallel Assignment|Masking: Quadruple (Participant, Care Provider, Investigator, Outcomes Assessor)|Primary Purpose: Prevention	SP17	2017-10-02	2018-04-04	2018-04-04	2017-09-15		2019-03-20	Department of Food Technology, Engineering and Nutrition, Lund University, Lund, Sweden		https://ClinicalTrials.gov/show/NCT03284905
387	NCT02277431	Probiotic Supplementation Among Adults With Recurrent Gastrointestinal Symptoms		Completed	No Results Available	Gastrointestinal Symptoms|Bloating|Gas|Indigestion|Abdominal Pain|Defecation Irregularity	Dietary Supplement: Probiotic dietary supplement (Trenev TrioÂ®)|Dietary Supplement: placebo	Severity of self-reported bloating|Severity of self-reported gas|Severity of self-reported indigestion|Severity of self-reported abdominal pain|Severity of self-reported defecation irregularity|Frequency of self-reported bloating|Frequency of self-reported gas|Frequency of self-reported indigestion|Frequency of self-reported abdominal pain|Frequency of self-reported defecation irregularity	University of Maryland, Baltimore	All	18 Years and older Â (Adult, Older Adult)	Phase 2|Phase 3	80	Other	Interventional	Allocation: Randomized|Intervention Model: Parallel Assignment|Masking: Double (Participant, Investigator)|Primary Purpose: Other	7145	2014-12-01	2015-09-01	2015-10-01	2014-10-29		2021-09-14			https://ClinicalTrials.gov/show/NCT02277431
396	NCT05509725	Efficacy and Safety of a Probiotic Formulation in Adults With Irritable Bowel Syndrome With Diarrhea (IBS-D)		Recruiting	No Results Available	IBS - Irritable Bowel Syndrome	Drug: Probiotic formulation|Drug: Placebo	Change in Abdominal Pain|Change in Defecation consistency|Change Abdominal pain intensity|Abnormal defecation consistency|Stool frequency|Abdominal discomfort|Perceived Stress|Change in Irritable Bowel Syndrome Symptom Severity Scores	Lallemand Health Solutions	All	18 Years to 75 Years Â (Adult, Older Adult)	Phase 4	162	Industry	Interventional	Allocation: Randomized|Intervention Model: Parallel Assignment|Masking: Quadruple (Participant, Care Provider, Investigator, Outcomes Assessor)|Primary Purpose: Supportive Care	C-005	2022-08-11	2024-09-01	2024-09-01	2022-08-22		2022-08-22	Ege University Faculty of Medicine, Gastroenterology Department, Ä°zmir, Turkey		https://ClinicalTrials.gov/show/NCT05509725
397	NCT01837472	Probiotics in the Treatment of Irritable Bowel Syndrome		Completed	No Results Available	Irritable Bowel Syndrome	Drug: Probiotic|Drug: Placebo	Abdominal pain|Quality of Life	Isfahan University of Medical Sciences	All	18 Years to 65 Years Â (Adult, Older Adult)	Phase 2|Phase 3	132	Other	Interventional	Allocation: Randomized|Intervention Model: Parallel Assignment|Masking: Quadruple (Participant, Care Provider, Investigator, Outcomes Assessor)|Primary Purpose: Treatment	390506	2012-04-01	2013-01-01	2013-04-01	2013-04-23		2013-04-23	Department of Gastroenterology, Alzahra Hospital, Isfahan, Iran, Islamic Republic of		https://ClinicalTrials.gov/show/NCT01837472
401	NCT05063305	Probiotics, Immunity, Stress, and QofL		Completed	No Results Available	Stress|Quality of Life	Dietary Supplement: Probiotic|Dietary Supplement: Placebo	Saliva Sample Cortisol|Saliva Sample IL-1|Saliva Sample Tumor Necrosis Factor	Loma Linda University|MeriCal LLC	All	18 Years to 90 Years Â (Adult, Older Adult)	Not Applicable	100	Other	Interventional	Allocation: Randomized|Intervention Model: Parallel Assignment|Masking: Double (Participant, Investigator)|Primary Purpose: Other	5210331	2021-09-27	2022-01-27	2022-01-27	2021-10-01		2022-02-03	Loma Linda University, Loma Linda, California, United States		https://ClinicalTrials.gov/show/NCT05063305
406	NCT00763399	Effect of Probiotics on Intestinal Bacterial Population and Immune Modulation		Completed	No Results Available	Diarrhea|Constipation	Dietary Supplement: probiotics (antibiophilus(Lactobacillus casei), bio-three)	Duration of diarrhea, number of stool passage, bacterial culture for intestinal or cytokine|body weight change, appetite and daily intake, Fecal IgA, lactoferrin and calprotectin levels	Chang Gung Memorial Hospital	All	3 Months to 10 Years Â (Child)	Phase 4	300	Other	Interventional	Allocation: Randomized|Intervention Model: Crossover Assignment|Masking: Double (Participant, Outcomes Assessor)|Primary Purpose: Treatment	97-0549B	2008-10-01	2010-05-01	2010-05-01	2008-10-01		2012-07-17	Chang Gung Memorial Hospital, Taoyuan, Taiwan		https://ClinicalTrials.gov/show/NCT00763399
422	NCT04125810	A Study to Assess the Safety and Efficacy of Probiotic to Modulate Psychological Stress		Completed	No Results Available	Stress, Psychological|Healthy	Biological: Probiotic|Other: Placebo	State Trait Anxiety Inventory (STAI)-state total score|Change in Cortisol awakening response (CAR)|Change in perceived stress (Visual Analog Scale (VAS)-stress)|Change in DASS-21, depression scale score from baseline (Visit 3) to 8 weeks (Visit 5)|Change in DASS-21, anxiety scale score from baseline (Visit 3) to 8 weeks (Visit 5)|Change in DASS-21, stress scale score from baseline (Visit 3) to 8 …	Danisco|ICON plc|Daacro|4Pharma Ltd.	All	18 Years to 40 Years Â (Adult)	Phase 2	190	Industry|Other	Interventional	Allocation: Randomized|Intervention Model: Parallel Assignment|Masking: Triple (Participant, Investigator, Outcomes Assessor)|Primary Purpose: Treatment	NH03821	2019-09-02	2020-02-07	2020-02-07	2019-10-14		2020-03-25	Atlantia Food Clinical Trials Ltd, Cork, Ireland|MediNova Warwickshire Dedicated Research Centre, Kenilworth, United Kingdom|MediNova North London Dedicated Research Centre, Northwood, United Kingdom|MediNova Research East London Clinical Studies Centre, Romford, United Kingdom|MediNova Yorkshire Dedicated Research Centre, Shipley, United Kingdom|MediNova South London Dedicated Research Centre, Q…		https://ClinicalTrials.gov/show/NCT04125810
423	NCT03660280	Probiotics to Treat "Inflammatory Depression"		Recruiting	No Results Available	Depression	Dietary Supplement: Probiotics|Other: Placebo	Montgomery-Ã…sberg Depression Rating Scale (interview version)|"Inflammatory depressive symptoms"|Gastrointestinal Symptom Rating Scale for Irritable Bowel Syndrome (GSRS-IBS)|Dimensional Anhedonia Rating Scale (DARS)|WHO Disability Assessment Schedule (WHODAS)|Generalized Anxiety Disorder-7 (GAD-7)|Insomnia Severity Index (ISI)|Fatigue Severity Scale (FSS)|Wechsler Adult Intelligence Scale (WAIS…	Region Skane|BioGaia AB	All	18 Years to 85 Years Â (Adult, Older Adult)	Not Applicable	76	Other|Industry	Interventional	Allocation: Randomized|Intervention Model: Parallel Assignment|Masking: Quadruple (Participant, Care Provider, Investigator, Outcomes Assessor)|Primary Purpose: Treatment	2018/379	2018-11-06	2022-10-01	2022-12-01	2018-09-06		2022-01-05	Psychiatry Clinic, Lund, Region SkÃ¥ne, Lund, Sweden		https://ClinicalTrials.gov/show/NCT03660280
431	NCT02459717	Pre-biotics and Probiotics for Constipation in Parkinson's Disease		Completed	No Results Available	Constipation	Other: Probiotics and prebiotic|Other: Placebo	Complete bowel movements|Number of bowel movements|Stool consistency|Laxative use|Treatment satisfaction|Treatment continuation|Increase in one or more complete bowel movements|Frequency of three or more complete bowel movements	Emanuele Cereda|IRCCS Istituto Neurologico Mondino, Pavia, Italy|Istituti Clinici di Perfezionamento di Milano|IRCCS Policlinico S. Matteo	All	18 Years to 90 Years Â (Adult, Older Adult)	Not Applicable	120	Other	Interventional	Allocation: Randomized|Intervention Model: Parallel Assignment|Masking: Quadruple (Participant, Care Provider, Investigator, Outcomes Assessor)|Primary Purpose: Treatment	66/INT/2015	2015-06-01	2015-10-01	2015-10-01	2015-06-02		2015-10-02	IRCCS Istituto Neurologico Mondino, Pavia, Italy		https://ClinicalTrials.gov/show/NCT02459717
442	NCT05392556	Prebiotic and Probiotic Modulation of the Gut Microbiota-gut-brain Axis During Acute Stress		Recruiting	No Results Available	Stress Physiology	Dietary Supplement: Probiotic|Dietary Supplement: Prebiotic|Other: Placebo	Change from baseline in intestinal permeability|Difference from baseline in circulating cortisol concentrations|Change from baseline in mean heart rate variability|Change from baseline in performance on decision making under conditions of ambiguity task|Difference from baseline in reaction time.|Difference from baseline in response inhibition|Difference from baseline in working memory|Difference …	United States Army Research Institute of Environmental Medicine|United States Army Combat Capabilities Development Command Soldier Center|United States Air Force Research Laboratory	All	17 Years to 39 Years Â (Child, Adult)	Not Applicable	54	U.S. Fed|Other	Interventional	Allocation: Randomized|Intervention Model: Parallel Assignment|Masking: Triple (Participant, Investigator, Outcomes Assessor)|Primary Purpose: Other	21-03-HC|M-10901	2022-06-01	2024-05-01	2025-05-01	2022-05-26		2022-05-26	United States Army Research Institute of Environmental Medicine, Natick, Massachusetts, United States		https://ClinicalTrials.gov/show/NCT05392556
474	NCT02418507	An Evaluation of the Effectiveness of a Proprietary Probiotic Blend on Functional Constipation		Completed	No Results Available	Functional Constipation	Dietary Supplement: Proprietary Probiotic Blend|Other: Placebo	Changes in the symptoms of constipation as measured by the PAC SYM questionnaire|Changes in stool consistency as measured by the Bristol Stool Scale|Changes in stool frequency|Changes in quality of life questionnaire score|Changes in microbial composition of feces	KGK Science Inc.|UAS Labs LLC	All	18 Years to 65 Years Â (Adult, Older Adult)	Phase 2	100	Industry	Interventional	Allocation: Randomized|Intervention Model: Parallel Assignment|Masking: Quadruple (Participant, Care Provider, Investigator, Outcomes Assessor)|Primary Purpose: Other	14PPHU	2015-05-29	2016-04-01	2016-05-01	2015-04-16		2017-12-13	KGK Synergize Inc., London, Ontario, Canada		https://ClinicalTrials.gov/show/NCT02418507
497	NCT01139736	Manipulation of Visceral Hypersensitivity With Probiotic Bacteria in Irritable Bowel Syndrome		Completed	No Results Available	Irritable Bowel Syndrome	Dietary Supplement: VSL#3	Clinical symptoms|Differences in gut microbiota between IBS patients and controls|Difference in gut microbiota post probiotic in IBS patients|Differences in blood and mucosal SERT polymorphisms between IBS patients and controls|Rectal sensitivity	Chinese University of Hong Kong	All	18 Years to 60 Years Â (Adult)	Phase 4	12	Other	Interventional	Allocation: N/A|Intervention Model: Single Group Assignment|Masking: None (Open Label)|Primary Purpose: Treatment	IBS Probiotics	2010-07-01	2011-03-01	2011-03-01	2010-06-09		2013-01-21	Prince of Wales Hospital, Shatin, Hong Kong		https://ClinicalTrials.gov/show/NCT01139736
512	NCT03684538	Efficacy Of Probiotics vs. Zinc vs. Probiotics-Zinc Combination On Acute Diarrhea In Children		Completed	No Results Available	Acute Diarrhea	Other: Probiotics|Other: Zinc|Other: Probiotics & Zinc|Other: Standard care	Diarrhea consistency|Diarrhea duration|Hospital stay	Makassed General Hospital	All	31 Days to 5 Years Â (Child)	Not Applicable	240	Other	Interventional	Allocation: Randomized|Intervention Model: Parallel Assignment|Masking: Triple (Participant, Care Provider, Investigator)|Primary Purpose: Treatment	1022018	2018-10-01	2020-06-30	2020-06-30	2018-09-25		2022-08-30	Makassed General Hospital, Beirut, Lebanon		https://ClinicalTrials.gov/show/NCT03684538
537	NCT05090267	The Path Study: Cognitive and Inflammation Targeted Gut-brain Interventions in Alcohol; Probiotics, Alcohol, Transcutaneous Vagus Nerve Stimulation, and HIV Study		Recruiting	No Results Available	Cognition|Gut Microbiome	Dietary Supplement: Probiotic Supplement|Device: Transcutaneous Vagal Nerve Stimulation (tVNS)	Improved cognition from day 1 to day 90|Reduction of dysbiosis from day 1 to day 90	University of Florida|University of Miami|University of Louisville|National Institute on Alcohol Abuse and Alcoholism (NIAAA)|Exegi Pharma, LLC|Soterix Medical	All	35 Years to 70 Years Â (Adult, Older Adult)	Not Applicable	80	Other|NIH|Industry	Interventional	Allocation: Randomized|Intervention Model: Factorial Assignment|Masking: Double (Participant, Investigator)|Primary Purpose: Basic Science	CED000000532|P01AA029543|PRO00035889	2022-06-01	2026-06-30	2026-06-30	2021-10-22		2022-07-07	University of Miami, Coral Gables, Florida, United States		https://ClinicalTrials.gov/show/NCT05090267
538	NCT01637714	The Effects of Multi-strain Probiotics in Adults With Diarrhea Predominant Irritable Bowel Syndrome		Unknown status	No Results Available	Diarrhea Predominant Irritable Bowel Syndrome	Drug: Multi-strain probiotics|Drug: Placebo powder	change of Irritable bowel syndrome symptom severity score (IBS-SSS)|Stool frequency and form|Symptom control of irritable bowel syndrome|Improvement of overall symptom in patient with irritable bowel syndrome|Assessment for quality of life related with irritable bowel syndrome|Assessment for patient satisfaction after administration completion	Seoul National University Hospital	All	19 Years to 75 Years Â (Adult, Older Adult)	Not Applicable	70	Other	Interventional	Allocation: Randomized|Intervention Model: Parallel Assignment|Masking: Quadruple (Participant, Care Provider, Investigator, Outcomes Assessor)|Primary Purpose: Treatment	Probiotics for IBS	2012-07-01	2013-07-01	2013-07-01	2012-07-11		2013-06-18	Seoul National University Hospital, Seoul, Korea, Republic of		https://ClinicalTrials.gov/show/NCT01637714
542	NCT01874301	Probiotics and Gut Health		Completed	No Results Available	Constipation	Other: High quantity probiotic|Other: Low quantity probiotic|Other: placebo	Whole gut transit time- 2 groups|Regional colonic transit time- all groups|Whole gut and Regional colonic transit time- all groups|Whole gut transit time- all groups|Response to the Patient assessment of constipation symptoms (PAC-SYM) - all groups|Cleveland Clinic constipation score - all groups|Stool frequency- all groups|Stool consistency - all groups|Response to the constipation quality of li…	NestlÃ©	All	18 Years to 65 Years Â (Adult, Older Adult)	Not Applicable	120	Industry	Interventional	Allocation: Randomized|Intervention Model: Parallel Assignment|Masking: Quadruple (Participant, Care Provider, Investigator, Outcomes Assessor)|Primary Purpose: Treatment	12.05.NRC	2013-11-01	2015-10-01	2015-10-01	2013-06-11		2015-11-10	Wingate Institute, Queen Mary University of London, London, United Kingdom		https://ClinicalTrials.gov/show/NCT01874301
555	NCT03601559	The Cognitive Effects of 6 Weeks Administration With a Probiotic		Completed	No Results Available	Cognitive Change	Dietary Supplement: Lactobacillus paracasei Lpc-37|Dietary Supplement: Placebo	Episodic memory score|STAI-state total score|STAI-trait total score|Accuracy of attention score|Speed of attention score|Working memory score|Speed of memory score|Delayed word recall correct|Delayed word recall errors|Picture recognition reaction time|Picture recognition accuracy|Word recognition reaction time|Word recognition accuracy|Name to Face Recall correct responses|Name to Face Recall re…	Northumbria University|DuPont Nutrition and Health	All	65 Years and older Â (Older Adult)	Not Applicable	100	Other|Industry	Interventional	Allocation: Randomized|Intervention Model: Parallel Assignment|Masking: Triple (Participant, Investigator, Outcomes Assessor)|Primary Purpose: Basic Science	NH-03937	2018-08-31	2019-06-10	2019-06-10	2018-07-26		2019-06-18	Northumbria University, Newcastle upon Tyne, Tyne And Wear, United Kingdom		https://ClinicalTrials.gov/show/NCT03601559
557	NCT01728610	Effect of Probiotic Supplement in Alleviating Functional Gastrointestinal Symptoms		Completed	No Results Available	Irritable Bowel Syndrome	Dietary Supplement: Probiotic (Active high)|Dietary Supplement: Probiotic (Active low)|Dietary Supplement: Placebo	Change in functional bowel symptoms|Change in quality of life|Change in anxiety and depression|Adequate relief|Change in faecal microbiota|Safety of investigational product	Danisco	All	18 Years to 65 Years Â (Adult, Older Adult)	Phase 2	391	Industry	Interventional	Allocation: Randomized|Intervention Model: Parallel Assignment|Masking: Quadruple (Participant, Care Provider, Investigator, Outcomes Assessor)|Primary Purpose: Supportive Care	IBS-2	2012-10-01	2014-11-01	2014-11-01	2012-11-20		2016-01-26	MehilÃ¤inen TÃ¶Ã¶lÃ¶, Helsinki, Finland|MehilÃ¤inen Turku, Turku, Finland		https://ClinicalTrials.gov/show/NCT01728610
560	NCT05523427	Probiotics as Adjuvant Therapy in the Management of Irritable Bowel Syndrome		Recruiting	No Results Available	Irritable Bowel Syndrome|Irritable Bowel Syndrome With Diarrhea	Dietary Supplement: Two probiotic strains (L. plantarum and L. acidophilus)	The change in bowel habits (based on the IBS-SSS) after treatment with a multi-strain probiotic or standard treatment, and compared with baseline.	University of Mosul	All	16 Years to 55 Years Â (Child, Adult)	Not Applicable	120	Other	Interventional	Allocation: Randomized|Intervention Model: Parallel Assignment|Masking: Single (Participant)|Primary Purpose: Treatment	CCMRE-phA-22-11	2022-07-19	2022-10-19	2022-11-01	2022-08-31		2022-08-31	University of Mosul, Mosul, Ninevah, Iraq		https://ClinicalTrials.gov/show/NCT05523427
577	NCT01161784	The Effects of a Probiotic Fermented Milk on Functional Constipation in Adults		Completed	No Results Available	Constipation	Dietary Supplement: Probiotics fermented milk|Dietary Supplement: Nutrient drink	Constipation severity score which measures overall signs and symptoms of constipation using the 'Chinese Constipation Questionnaire' or CCQ (Chan et al, 2005)|Frequency of bowel movement|Stool consistency based on modified Bristol Stool scale|Stool output quantity estimations	International Medical University|University of Malaya|National University of Malaysia	All	18 Years to 60 Years Â (Adult)	Phase 3	100	Other	Interventional	Allocation: Randomized|Intervention Model: Parallel Assignment|Masking: Quadruple (Participant, Care Provider, Investigator, Outcomes Assessor)|Primary Purpose: Treatment	IMU RO52/2009	2010-01-01	2010-06-01	2010-06-01	2010-07-14		2010-07-14	International Medical University, Kuala Lumpur, Wilayah Persekutuan, Malaysia		https://ClinicalTrials.gov/show/NCT01161784
582	NCT00786123	Exploring the Mechanism of a Probiotic Combination VSL#3 in Irritable Bowel Syndrome		Completed	No Results Available	Irritable Bowel Syndrome	Dietary Supplement: VSL#3|Dietary Supplement: Placebo	Resolution of symptoms|Rectal sensitivity|Saliva and fecal melatonin levels	National University Hospital, Singapore	All	18 Years to 68 Years Â (Adult, Older Adult)	Not Applicable	40	Other	Interventional	Allocation: Randomized|Intervention Model: Parallel Assignment|Masking: Double (Participant, Investigator)|Primary Purpose: Treatment	D/06/136	2006-05-01	2009-12-01	2009-12-01	2008-11-06		2011-03-04	National University Hospital, Singapore, Singapore		https://ClinicalTrials.gov/show/NCT00786123
592	NCT05323825	Effect of a Fermented Dairy Food With Probiotics on Mental Performance	ShotRM	Recruiting	No Results Available	Cognitive Change	Dietary Supplement: Probiotic|Dietary Supplement: Placebo	Cognitive performance|Perceived Stress Scale|Mood profile|Depression, Anxiety and Stress|State of mind|Stress status using VAS scale|Sleep efficiency|Sleep quality|Gut microbiota|Adverse events|Concomitant medication|Dietary survey|Body weight|Liver safety variables	Universidad CatÃ³lica San Antonio de Murcia	All	18 Years to 60 Years Â (Adult)	Not Applicable	100	Other	Interventional	Allocation: Non-Randomized|Intervention Model: Parallel Assignment|Masking: Quadruple (Participant, Care Provider, Investigator, Outcomes Assessor)|Primary Purpose: Other	UCAMCFE-00026	2022-04-25	2022-12-22	2023-01-16	2022-04-12		2022-10-19	Catholic University of Murcia, Murcia, Spain		https://ClinicalTrials.gov/show/NCT05323825
593	NCT00846170	Probiotics in Irritable Bowel Syndrome		Withdrawn	No Results Available	Irritable Bowel Syndrome	Drug: co-biotic|Drug: placebo 2T/day	clinical improvement as judged by IBS questionnaire, change in fecal bacterial composition secondary: change the composition of fecal bile acids, fatty acids and bacterial composition|change the composition of fecal bile acids, fatty acids and bacterial composition|clinical improvement	Meir Medical Center	All	18 Years to 75 Years Â (Adult, Older Adult)	Phase 3	0	Other	Interventional	Allocation: Randomized|Intervention Model: Crossover Assignment|Masking: Triple (Participant, Care Provider, Investigator)|Primary Purpose: Treatment	PB-01-09	2010-09-01	2012-03-01		2009-02-18		2015-03-10	Meir Medical center, Kefar Saba, Israel		https://ClinicalTrials.gov/show/NCT00846170
605	NCT03482765	A Study of Probiotics in IBS Subjects		Completed	No Results Available	IBS	Dietary Supplement: Probiotic 1|Dietary Supplement: Probiotic 2|Other: Placebo	Change in abdominal pain severity|Change in IBS symptoms|Change in stool consistency|Change in Quality of Life|Change in daily number of stools	Vedic Lifesciences Pvt. Ltd.	All	18 Years to 70 Years Â (Adult, Older Adult)	Not Applicable	336	Industry	Interventional	Allocation: Randomized|Intervention Model: Parallel Assignment|Masking: Double (Participant, Investigator)|Primary Purpose: Supportive Care	UAS/170901/PB/IBS	2018-03-30	2019-03-14	2019-06-30	2018-03-29		2019-07-05	Apex Gastro Clinic, Ahmedabad, Gujrat, India|Gastrocare & Liver Clinic, Ahmedabad, Gujrat, India|The Gut Clinic, Mumbai, Maharashtra, India|Vazifdar Clinic, Mumbai, Maharashtra, India|Stress Test Clinic, Mumbai, Maharashtra, India|Shantaee Nursing Home, Mumbai, Maharashtra, India|Dr Sanjeev Khanna's Clinic, Mumbai, Maharashtra, India|Ameeta Nursing home, Mumbai, Maharashtra, India|Lancelot Kidney…		https://ClinicalTrials.gov/show/NCT03482765
627	NCT04756544	The Influence of Probiotic Supplementation on Depressive Symptoms, Inflammation and Oxidative Stress Parameters and Faecal Microbiota in Patients With Depression Depending on Metabolic Syndrome Comorbidity	PRO-DEMET	Recruiting	No Results Available	Depressive Disorder|Depression|Anxiety|Stress|Metabolic Syndrome|NAFLD	Dietary Supplement: Lactobacillus helveticus RosellÂ®-52, Bifidobacterium longum RosellÂ®-175|Other: placebo	depressive symptoms	Medical University of Lodz	All	18 Years to 120 Years Â (Adult, Older Adult)	Phase 3	200	Other	Interventional	Allocation: Randomized|Intervention Model: Parallel Assignment|Masking: Quadruple (Participant, Care Provider, Investigator, Outcomes Assessor)|Primary Purpose: Treatment	RNN/228/20/KE	2020-12-17	2022-12-31	2023-12-31	2021-02-16		2021-02-16	Oliwia Gawlik-Kotelnicka, ÅÃ³dÅº, Poland		https://ClinicalTrials.gov/show/NCT04756544
630	NCT04572932	Probiotics and Irritable Bowel Syndrome		Completed	No Results Available	Irritable Bowel Syndrome	Drug: lactobacillus delbruekii	Change of IBS Symptoms	Ain Shams University	All	18 Years to 50 Years Â (Adult)	Not Applicable	90	Other	Interventional	Allocation: Randomized|Intervention Model: Parallel Assignment|Masking: None (Open Label)|Primary Purpose: Treatment	Irritable Bowel Syndrome	2019-05-01	2019-12-31	2020-02-29	2020-10-01		2020-10-05	Tropical medicine department, Cairo, Egypt		https://ClinicalTrials.gov/show/NCT04572932
650	NCT01342718	Effect of Herbal Extract Granules Combined With Probiotics on Irritable Bowel Syndrome With Diarrhea		Completed	No Results Available	Irritable Bowel Syndrome	Dietary Supplement: Herbal extract granule and probiotics|Dietary Supplement: Herbal extract granule and placebo probiotics|Dietary Supplement: Placebo herbal extract granule and probiotics|Dietary Supplement: Placebo herbal extract granule and placebo probiotics	Adequate relief (AR) of IBS pain & discomfort|Proportion of responders|Daily assessment of bowel function scores|Daily assessment of severity of individual symptoms related to defecation|Changes on population of intestinal microbes|Intestinal permeability test	Kyunghee University Medical Center	All	18 Years to 75 Years Â (Adult, Older Adult)	Not Applicable	48	Other	Interventional	Allocation: Randomized|Intervention Model: Parallel Assignment|Masking: Triple (Participant, Care Provider, Investigator)|Primary Purpose: Treatment	KHNMC-OH-IRB 2010-011	2011-04-01	2012-04-01	2012-04-01	2011-04-27		2012-06-05	Kyung Hee University Hospital at Gangdong, Seoul, Gangdong-gu, Korea, Republic of		https://ClinicalTrials.gov/show/NCT01342718
652	NCT02711800	The Probiotic Study: Using Bacteria to Calm Your Mind		Completed	Has Results	Anxiety|Abdominal Pain	Drug: Lactobacillus rhamnosus	Change in Child Abdominal Pain Rating|Change in Child Abdominal Pain Frequency|Change in Child Anxiety Symptoms|Percentage of Adherence to Treatment|Change in Relative Quantities of Taxa Among Groups Relative to Probiotic Administration|Change in Alpha Diversity|Change in Beta Diversity (PCoA)|Change in Trait-associated Co-functional Modules of Organisms|Change in Salivary Cortisol (ug/dL)|Change…	Nancy Zucker|Duke University	All	9 Years to 13 Years Â (Child)	Phase 2	9	Other	Interventional	Allocation: N/A|Intervention Model: Single Group Assignment|Masking: None (Open Label)|Primary Purpose: Treatment	Pro00063870	2016-11-08	2017-09-18	2017-09-18	2016-03-17	2019-01-03	2019-01-03	Duke Center for Developmental Epedimiology, Durham, North Carolina, United States	Study Protocol and Statistical Analysis Plan, https://ClinicalTrials.gov/ProvidedDocs/00/NCT02711800/Prot_SAP_000.pdf	https://ClinicalTrials.gov/show/NCT02711800
664	NCT00534170	Randomized Controlled Field Trial of a Probiotics to Assess Its Role in Preventig Diarrhoea	Yakult	Unknown status	No Results Available	Diarrhea	Dietary Supplement: Probiotic (Yakult)	Diarrhoeal episodes in children|nutritional status in children	Indian Council of Medical Research|Yakult Honsha Co., LTD	All	12 Months to 59 Months Â (Child)	Phase 3	4000	Other|Industry	Interventional	Allocation: Randomized|Intervention Model: Parallel Assignment|Masking: Double (Participant, Investigator)|Primary Purpose: Prevention	YH-001 NICED 010	2007-06-01		2008-01-01	2007-09-24		2007-09-24	National Institute of Cholera and Enteric Disease, Kolkata, West Bengal, India		https://ClinicalTrials.gov/show/NCT00534170
665	NCT03829358	The Role of Probiotics in Improving Quality of Life in Women With Functional Constipation		Completed	No Results Available	Constipation - Functional	Drug: Lactobacillus plantarum IS-10506|Drug: Placebo	Improvement in quality of life	Fakultas Kedokteran Universitas Indonesia|United States Agency for International Development (USAID)	Female	18 Years to 60 Years Â (Adult)	Phase 2|Phase 3	76	Other|U.S. Fed	Interventional	Allocation: Randomized|Intervention Model: Parallel Assignment|Masking: Double (Participant, Care Provider)|Primary Purpose: Treatment	SMART CITY #AID-497-A-1600004|Sub Grant #IIE-00000078-UI-1	2018-02-24	2018-07-21	2018-07-21	2019-02-04		2019-02-05	Puskesmas Petamburan, Jakarta, DKI Jakarta, Indonesia	Study Protocol and Statistical Analysis Plan, https://ClinicalTrials.gov/ProvidedDocs/58/NCT03829358/Prot_SAP_000.pdf	https://ClinicalTrials.gov/show/NCT03829358
667	NCT03300440	PROVIT The Influence of Probiotics on Body and Mind in Individuals With Psychiatric Disorders		Unknown status	No Results Available	Mood Disorders|Depression	Dietary Supplement: Probiotics and vitamin B7|Dietary Supplement: Placebo and vitamin B7	Changes in fecal butyrate levels [Î¼mol/g]|Changes in fecal zonulin levels [ng/ml]|Changes in gastrointestinal quality of life [total score]|Changes in depressive symptoms [HAM-D - total score]|Changes in depressive symptoms [BDI-II - total score]|Changes in overall psychological distress [SCL-90-R9 - GSI]	Medical University of Graz	All	18 Years to 75 Years Â (Adult, Older Adult)	Not Applicable	80	Other	Interventional	Allocation: Randomized|Intervention Model: Parallel Assignment|Masking: Quadruple (Participant, Care Provider, Investigator, Outcomes Assessor)|Primary Purpose: Supportive Care	29-235 ex 16/17	2017-06-21	2018-08-01	2019-06-01	2017-10-03		2018-09-18	Medical University of Graz, Department of Psychiatry and Psychotherapeutic Medicine, Graz, Styria, Austria		https://ClinicalTrials.gov/show/NCT03300440
676	NCT05565612	Clinical Trial to Evaluate the Effect of a Probiotic Mixture on Signs and Symptoms of Irritable Bowel Syndrome		Not yet recruiting	No Results Available	IBS - Irritable Bowel Syndrome	Dietary Supplement: Normodigest Classic|Dietary Supplement: Placebo	Change from baseline on IBS-SSS (Irritable Bowel Syndrome-Severity Scoring System) scale at 4, 8 and 12 weeks|Change from baseline on IBS-QoL (Irritable Bowel Syndrome-Quality of Life) index at 4, 8 and 12 weeks|Change from baseline on values of hemogram to final visit|Change from baseline on values of blood glucose to final visit|Change from baseline on values of blood sodium to final visit|Chan…	Laboratorio Industrial de Herbodietetica Aplicada S.L	All	18 Years to 65 Years Â (Adult, Older Adult)	Not Applicable	25	Industry	Interventional	Allocation: Randomized|Intervention Model: Parallel Assignment|Masking: Double (Participant, Care Provider)|Primary Purpose: Treatment	SII.PROB	2022-10-01	2023-05-01	2023-06-01	2022-10-04		2022-10-04			https://ClinicalTrials.gov/show/NCT05565612
680	NCT02417454	Study on the Effects of a Probiotic on Autonomic and Psychological Stress		Completed	No Results Available	Stress, Psychological	Dietary Supplement: ProbioStick|Other: Placebo	Changes in right frontal electroencephalography (EEG)/brain activity|Changes in salivary cortisol concentrations|Change in the magnitude of startle response|Changes in sympathetic nervous system activation|Changes in Anxiety Scores as determined by the Beck Anxiety Inventory (BAI)|Changes in Stress Scores as determined by Cohen's Perceived Stress Scale (PSS)|Changes in General Affect Scores as de…	McMaster University|Lallemand Health Solutions	All	18 Years and older Â (Adult, Older Adult)	Phase 3	128	Other|Industry	Interventional	Allocation: Randomized|Intervention Model: Parallel Assignment|Masking: Quadruple (Participant, Care Provider, Investigator, Outcomes Assessor)|Primary Purpose: Treatment	20000229	2015-09-01	2017-08-01	2017-08-01	2015-04-15		2017-10-19	McMaster LIVELab, Hamilton, Ontario, Canada		https://ClinicalTrials.gov/show/NCT02417454
687	NCT05567653	Effects of Probiotics on Gut Microbiota, Endocannabinoid and Immune Activation and Symptoms of Fatigue in Dancers		Recruiting	No Results Available	Fatigue|Stress, Job	Dietary Supplement: Lactobacillus helveticus Rosell-52 and Bifidobacterium longum Rosell-175 (Sanprobi Stress)|Dietary Supplement: Starch (placebo)	Qualitative assessment of intestinal microbiota in stool samples|Quantitive change in intestinal microbiota in stool samples|Intestinal metabolome in stool samples|Quantitive change in endocannabinoids levels in blood samples|Quantitive change in endocannabinoids' receptors levels in blood samples|Quantitive change in endocannabinoids metabolism enzymes in blood|Quantitive change in intestinal ba…	Poznan University of Physical Education	All	18 Years to 36 Years Â (Adult)	Not Applicable	60	Other	Interventional	Allocation: Randomized|Intervention Model: Parallel Assignment|Masking: Triple (Participant, Investigator, Outcomes Assessor)|Primary Purpose: Treatment	11/NSN/4/2022	2022-09-21	2022-10-01	2022-12-01	2022-10-05		2022-10-05	Poznan University of Physical Education, PoznaÅ„, Poland		https://ClinicalTrials.gov/show/NCT05567653
705	NCT04667884	Effects of Prebiotic or Probiotic Supplements on Symptoms of Functional Constipation		Completed	No Results Available	Constipation	Dietary Supplement: Prebiotics or Probiotics	Number of bowel movements per week|Classification of bowel status|Bristol classification of stool characteristics|glucose|HDL-C|LDL-C|TG|Tch|diversity and abundance of intestinal flora	Health Science Center of Xi'an Jiaotong University	All	18 Years to 70 Years Â (Adult, Older Adult)	Not Applicable	250	Other	Interventional	Allocation: Randomized|Intervention Model: Parallel Assignment|Masking: Double (Participant, Investigator)|Primary Purpose: Treatment	201911143	2020-08-15	2021-05-22	2021-09-30	2020-12-16		2021-10-14	Xi'an Jiaotong University, Xi'an, Shaanxi, China		https://ClinicalTrials.gov/show/NCT04667884
726	NCT05366335	Colonoscopic Probiotics Infusion for Functional Gastrointestinal Disease	CPIFGD	Recruiting	No Results Available	Functional Constipation|Irritable Bowel Syndrome|Probiotics|Colonoscopy	Drug: Live Combined Bifidobacterium and Lactobacillus|Drug: Normal saline|Drug: Basic treatment	Proportion of effective patients with functional constipation and irritable bowel syndrome patients|Incidence of adverse events related to treatment	First Affiliated Hospital Xi'an Jiaotong University	All	18 Years to 70 Years Â (Adult, Older Adult)	Phase 4	160	Other	Interventional	Allocation: Randomized|Intervention Model: Parallel Assignment|Masking: Double (Participant, Outcomes Assessor)|Primary Purpose: Treatment	XJTU1AF2022LSK-205	2022-07-04	2022-10-31	2023-01-01	2022-05-09		2022-08-04	First Affiliated Hospital of Xi'an Jiaotong University, Xi'an, Shaanxi, China		https://ClinicalTrials.gov/show/NCT05366335
736	NCT02953171	Probiotics in the Treatment of Irritable Bowel Syndrome		Unknown status	No Results Available	Irritable Bowel Syndrome	Other: Raw, lacto-fermented sauerkraut|Dietary Supplement: Mutaflor|Other: Pasteurized sauerkraut|Other: Placebo capsule	IBS Symptom Severity Scale (IBS-SSS).|Body weight|Fecal microbiome diversity|The Quality of Life Scale (QOLS)	University of Copenhagen	All	16 Years to 65 Years Â (Child, Adult, Older Adult)	Not Applicable	140	Other	Interventional	Allocation: Randomized|Intervention Model: Factorial Assignment|Masking: Quadruple (Participant, Care Provider, Investigator, Outcomes Assessor)|Primary Purpose: Treatment	2016/1129/REK	2016-09-01	2017-07-01	2017-07-01	2016-11-02		2016-11-02	Volvat Medisinske Senter, Majorstuen, Oslo, Norway		https://ClinicalTrials.gov/show/NCT02953171
737	NCT02949882	Improving Bowel Habits of Elderly With Probiotics and Non-probiotics		Unknown status	No Results Available	Diarrhea|Constipation	Dietary Supplement: Yakult|Dietary Supplement: Dairy Peach Drink (AH Basic)	Stool Quality|Defecation Frequency	Athena Institute, Netherlands|Yakult Europe BV	All	70 Years and older Â (Older Adult)	Phase 4	260	Other|Industry	Interventional	Allocation: Randomized|Intervention Model: Parallel Assignment|Masking: Quadruple (Participant, Care Provider, Investigator, Outcomes Assessor)|Primary Purpose: Treatment	14NL-1-TLM-CON2	2017-04-01	2017-07-01	2017-08-01	2016-10-31		2016-11-17			https://ClinicalTrials.gov/show/NCT02949882
738	NCT00418340	Manipulation of Visceral Sensitivity and Immune System in IBS		Unknown status	No Results Available	Irritable Bowel Syndrome	Drug: probiotic (bacterial/dietary supplement)	The primary outcome measure is the change in physiological rectal sensitivity and before and after probiotic|therapy.|Secondary outcome measures are the change symptoms and QOL induced by probiotic therapy and the|change in the immune response after probiotic therapy.	London North West Healthcare NHS Trust	All	18 Years and older Â (Adult, Older Adult)	Phase 4	10	Other	Interventional	Allocation: Non-Randomized|Intervention Model: Crossover Assignment|Masking: None (Open Label)|Primary Purpose: Treatment	07.IBS.1	2007-12-01			2007-01-04		2007-11-16	North West London Hospitals NHS Trust - St Mark's, London, Middlesex, United Kingdom		https://ClinicalTrials.gov/show/NCT00418340
743	NCT00971711	Safety Study of Probiotics in Adults With Irritable Bowel Syndrome		Completed	No Results Available	Irritable Bowel Syndrome	Biological: Probiotic	Safety|Pain and Stooling Improvement	Baylor College of Medicine|National Institute of Nursing Research (NINR)|University of Washington	All	18 Years to 60 Years Â (Adult)	Phase 1	21	Other|NIH	Interventional	Allocation: N/A|Intervention Model: Single Group Assignment|Masking: None (Open Label)|Primary Purpose: Treatment	24041|R01NR005337|005337	2009-09-01	2013-12-01	2013-12-01	2009-09-04		2016-03-08	Baylor Clinic, Houston, Texas, United States|Univerisity of Washington, Seattle, Washington, United States		https://ClinicalTrials.gov/show/NCT00971711
744	NCT02545413	Study to Determine Efficacy of Probiotics in Irritable Bowel Syndrome		Withdrawn	No Results Available	Irritable Bowel Syndrome	Drug: Probiotic VSL#3|Drug: Placebo	Comparison of the intensity of abdominal pain relief and change in stool consistency before and after treatment, between the two arms|Comparison of Quality of Life parameters as measured by IBS-QoL Questionnaire before and after treatment, between the 2 arms|Comparison of Quality of Life parameters as measured by SF-36 Questionnaire before and after treatment, between the 2 arms|Comparison of Vis…	Next Gen Pharma India Pvt. Ltd.|Department of Gastroenterology, Govt. Medical College, Kozhikode, Kerala, India	All	19 Years to 65 Years Â (Adult, Older Adult)	Phase 3	0	Industry|Other	Interventional	Allocation: Randomized|Intervention Model: Parallel Assignment|Masking: Quadruple (Participant, Care Provider, Investigator, Outcomes Assessor)|Primary Purpose: Treatment	IRC/2015/protocol/24	2016-05-01	2017-06-01	2017-12-01	2015-09-10		2016-03-23	Department of Gastroeneterology, Government Medical College, Kozhikode, Kerala, India		https://ClinicalTrials.gov/show/NCT02545413
757	NCT01473290	Probiotic Therapy in Preventing Gastrointestinal Complications in Patients Undergoing Chemotherapy and Pelvic Radiation Therapy		Withdrawn	No Results Available	Cognitive/Functional Effects|Constipation, Impaction, and Bowel Obstruction|Diarrhea|Fatigue|Gastrointestinal Complications|Psychosocial Effects of Cancer and Its Treatment|Unspecified Adult Solid Tumor, Protocol Specific	Dietary Supplement: live freeze-dried lactic acid bacteria probiotic|Other: placebo	Average area under the curve (AUC) of the FACIT-D diarrhea subscale score assessed weekly during treatment and for two weeks following the completion of RT|Bowel function measures as assessed by the clinician using the CTCAE version 4 and as assessed by the PBFQ and the PRO-CTCAE|Psychometric evaluation of the reliability and validity of the FACIT-D diarrhea subscale, PBFQ, and PRO-CTCAE|Disease-…	Alliance for Clinical Trials in Oncology|National Cancer Institute (NCI)	All	18 Years and older Â (Adult, Older Adult)	Phase 3	0	Other|NIH	Interventional	Allocation: Randomized|Intervention Model: Parallel Assignment|Masking: Double|Primary Purpose: Supportive Care	NCCTG-N10CB|NCI-2011-03636|CDR0000716291				2011-11-17		2016-07-06			https://ClinicalTrials.gov/show/NCT01473290
771	NCT04898257	Effect of Lactibiane ToleranceÂ® to Treat Leaky Gut in Irritable Bowel Syndrome With Predominant Diarrhea (IBS-D)Patients		Completed	No Results Available	IBS - Irritable Bowel Syndrome	Dietary Supplement: Multistrain probiotic	Proportion of subjects with normal intestinal permeability assessed by 51Cr-EDTA or 99mTc-DTPA|Mean variation of scores of items evaluated by VAS-IBS questionnaire after treatment compared to baseline|Percentage of patients answering "yes" to the self-evaluation question: "Do you feel that your IBS symptoms have been satisfactory alleviated by this treatment?"|Mean concentration of serum zonulin …	Larena SAS	All	18 Years to 75 Years Â (Adult, Older Adult)	Not Applicable	30	Industry	Interventional	Allocation: N/A|Intervention Model: Single Group Assignment|Masking: None (Open Label)|Primary Purpose: Treatment	PILEJE-Lactibiane Tolerance	2018-05-17	2020-10-08	2020-11-25	2021-05-24		2021-05-24	Fondazione Policlinico Gemelli, Roma, RM, Italy		https://ClinicalTrials.gov/show/NCT04898257
772	NCT02793193	Effect of Probiotics on Central Nervous System Functions in Humans		Completed	No Results Available	Social Stress	Dietary Supplement: Probiotic|Dietary Supplement: Placebo for antibiotic|Drug: Antibiotic|Dietary Supplement: Placebo for probiotic	Neural response to social stress measured by Magnetoencephalography|Bacterial population levels in faecal samples|Cortisol levels in blood samples|Tryptophan levels in blood samples|Score of the Hospital Anxiety and Depression Scale (HADS)|Scores of the Positive and Negative Affect Scales (PANAS)|Scores of the RAND 36-Item Healthy Survey	University Hospital Tuebingen	All	18 Years to 50 Years Â (Adult)	Phase 2|Phase 3	54	Other	Interventional	Allocation: Randomized|Intervention Model: Parallel Assignment|Masking: Double (Participant, Investigator)|Primary Purpose: Treatment	PITN-GA-2013-607652	2016-07-01	2018-01-01	2018-01-01	2016-06-08		2020-11-02	University Hospital Tuebingen MEG Center, Tuebingen, Germany		https://ClinicalTrials.gov/show/NCT02793193
773	NCT00355810	Probiotics for Irritable Bowel Syndrome		Completed	No Results Available	Functional Gastrointestinal Disorders|Irritable Bowel Syndrome	Dietary Supplement: placebo followed by Lactobacillus plantarum MF 1298|Dietary Supplement: Lactobacillus plantarum MF1298 followed by placebo	Satisfactory relief of abdominal symptoms|Graded measurement of abdominal symptoms|Fecal bacterial count|Abdominal gas|Immunological parameters	Norwegian University of Science and Technology|Norwegian Food Research|Gilde|Norwegian Foundation for Health and Rehabilitation|Sykehuset Innlandet HF	All	18 Years to 75 Years Â (Adult, Older Adult)	Not Applicable	19	Other	Interventional	Allocation: Randomized|Intervention Model: Parallel Assignment|Masking: Triple (Participant, Care Provider, Investigator)|Primary Purpose: Treatment	REK 4.2005.2284	2006-01-01	2006-04-01	2006-12-01	2006-07-25		2016-07-19	Innlandet Hospital HF, Gjovik, Oppland, Norway		https://ClinicalTrials.gov/show/NCT00355810
782	NCT02189707	Effects of Probiotic Supplementation on Colonic Transit Time and Gastrointestinal Symptoms in Adults With Constipation.		Completed	No Results Available	Constipation|Gastrointestinal Disorder	Dietary Supplement: Probiotic Bifidobacterium 1x1010 cfu|Dietary Supplement: Probiotic Bifidobacterium 1x109 cfu|Other: Placebo powder in capsules	Colonic transit time|Patient (syn. participant) assessment of constipation symptoms (PAC-SYM)|Patient Assessment of Constipation Quality of Life (PAC-QoL)|Bowel Function Index|Adequate Relief of constipation (yes/no)|Bowel movement frequency stools per week)|Stool consistency (Bristol Stool Scale)|Degree of Straining (1-5 scale)|Participant assessment of bowel emptying (yes/no)|Abdominal discomfo…	Danisco Sweeteners Oy|Eurofins Optimed	All	18 Years to 70 Years Â (Adult, Older Adult)	Phase 2	228	Industry	Interventional	Allocation: Randomized|Intervention Model: Parallel Assignment|Masking: Double (Participant, Investigator)	Bifido transit 3	2014-08-01	2015-04-01	2015-04-01	2014-07-14		2015-05-07	EUROFINS OPTIMED Clinical Research, GiÃ¨res, France		https://ClinicalTrials.gov/show/NCT02189707
785	NCT03054805	The Effect of Probiotics on Constipation, and Intestinal Microflora in Children With Functional Constipation		Completed	Has Results	Functional Constipation	Drug: Magnesium Oxide|Drug: MIYAIRI-BM	Change of Clostridium Butyricum Miyairi Expression After Probiotics Supplementation in Constipated Children.	Chang Gung Memorial Hospital	All	6 Months to 10 Years Â (Child)	Phase 4	153	Other	Interventional	Allocation: Randomized|Intervention Model: Parallel Assignment|Masking: None (Open Label)|Primary Purpose: Treatment	103-0519A3	2014-09-01	2014-12-01	2016-06-01	2017-02-16	2019-08-14	2019-08-14			https://ClinicalTrials.gov/show/NCT03054805
792	NCT03539263	Effects of Probiotics on Mood		Completed	No Results Available	Depression, Anxiety	Dietary Supplement: Bifihappy|Other: Placebo	Change in the psychological profile|Evaluation of mood - State Trait Anxiety Inventory (STAI) standardized questionnarie.|Evaluation of mood - Beck Depression Inventory (BDI-2) standardized questionnarie.|Evaluation of mood - Profile od Mood State (POMS) standardized questionnarie.|Evaluation of the quality of sleep.|Evaluation of personality - Temperament and Character Inventory (TCI) standardiz…	Probiotical S.p.A.|Universita di Verona	All	18 Years to 35 Years Â (Adult)	Not Applicable	39	Industry|Other	Interventional	Allocation: Randomized|Intervention Model: Parallel Assignment|Masking: Double (Participant, Investigator)|Primary Purpose: Treatment	766CESC	2016-12-20	2017-06-15	2017-06-15	2018-05-29		2018-05-29	University of Verona, Verona, Italy		https://ClinicalTrials.gov/show/NCT03539263
793	NCT00702026	The Effect of a Multispecies Probiotic on Hypersensitivity in Irritable Bowel Syndrome (IBS) Patients		Completed	No Results Available	Irritable Bowel Syndrome|Hypersensitivity	Dietary Supplement: multispecies probiotic (Ecologic 801)|Dietary Supplement: Placebo	Pain tolerance threshold|VAS score for pain at pressure step 29 mmHg	Maastricht University Medical Center|Winclove Bio Industries BV	All	18 Years to 65 Years Â (Adult, Older Adult)	Not Applicable	40	Other|Industry	Interventional	Allocation: Randomized|Intervention Model: Parallel Assignment|Masking: Quadruple (Participant, Care Provider, Investigator, Outcomes Assessor)|Primary Purpose: Treatment	MEC 08-1-031	2008-08-01	2011-12-01	2011-12-01	2008-06-19		2013-01-29	University Hospital Maastricht, Maastricht, Netherlands		https://ClinicalTrials.gov/show/NCT00702026
797	NCT01203462	The PRIDE Study Probiotics on Regulation and Improving Digestive hEalth	PRIDE	Completed	No Results Available	Digestive Irregularity|Digestive Discomfort|History of Straining During Bowel Movements|History of Hard or Lumpy Stools	Other: Probiotic strain of Bifidobacterium|Other: No Bifidobacterium	Colonic Transit Time|Frequency of bowel movements (daily)|Stool consistency (daily)|Well being as assessed by agreed upon quality of life instrument|Dietary intake survey|Tolerance|Rome criteria|Bristol criteria|Recovery of the probiotic in the faeces (quantitative measure)|Bacterial composition of the fecal flora|Adverse events	Georgetown University|Cargill	Female	18 Years to 65 Years Â (Adult, Older Adult)	Phase 3	68	Other|Industry	Interventional	Allocation: Randomized|Intervention Model: Crossover Assignment|Masking: Quadruple (Participant, Care Provider, Investigator, Outcomes Assessor)|Primary Purpose: Treatment	2010-402	2010-10-01	2011-07-01	2011-07-01	2010-09-16		2013-02-11	Georgetown University Department of Family Medicine, Research Division, Washington, District of Columbia, United States		https://ClinicalTrials.gov/show/NCT01203462
807	NCT01501305	Influence of Carob and Probiotics on Acute Diarrhea in Children		Unknown status	No Results Available	Diarrhea	Dietary Supplement: Mineral solution|Dietary Supplement: Carob powder with probiotics	Reduction in diarrhea|Number of days until no diarrhea bowel movements	Hillel Yaffe Medical Center	All	3 Years to 18 Years Â (Child, Adult)	Phase 1|Phase 2	100	Other	Interventional	Allocation: Randomized|Intervention Model: Parallel Assignment|Masking: Double (Investigator, Outcomes Assessor)|Primary Purpose: Treatment	68-2010	2012-01-01	2013-01-01	2013-02-01	2011-12-29		2011-12-29	Hillel Yaffe Medical Center, Hadera, Israel		https://ClinicalTrials.gov/show/NCT01501305
849	NCT02461485	Effect of a Fermented Milk Product With Probiotics Alone or in Combination With Fibers on Constipation Symptoms		Completed	No Results Available	Healthy|Constipation	Other: Fermented milk product containing Probiotics|Other: Fermented Milk Product containing Probiotics + Fibers C|Other: Fermented Milk Product containing Probiotics + Fibers W|Other: Non fermented Milk Product	Change in frequency of spontaneous bowel movements by questionnaire at baseline and after 4 weeks.|Change in stool consistency (Bristol Stool Scale) at baseline and after 4 weeks.|Change in Whole Gut Transit Time (radio-opaque markers) at baseline and during the 4th week.|Change in fecal bulk (stool weight) at baseline and after 4 weeks.|Change in constipation symptoms assessed by questionnaire a…	Danone Research	All	18 Years to 69 Years Â (Adult, Older Adult)	Not Applicable	153	Industry	Interventional	Allocation: Randomized|Intervention Model: Parallel Assignment|Masking: Triple (Participant, Care Provider, Investigator)|Primary Purpose: Other	NU373	2015-05-01	2016-07-01	2016-10-12	2015-06-03		2017-08-22	Atlantia Food Clinical Trials, Cork, Ireland		https://ClinicalTrials.gov/show/NCT02461485
854	NCT01529359	Irritable Bowel Syndrome and Lactibiane Tolerance		Completed	No Results Available	Irritable Bowel Syndrome	Dietary Supplement: Lactibiane Tolerance|Dietary Supplement: Placebo	Severity of bowel symptoms according to the Francis Score|Quality of life|Severity of Anxiety/Depression|Impact of the complementation on fatigue|Impact of the intervention on immunological parameters in stools|Impact of the intervention on immunological parameters in blood|severity of the anxiety/depression	PiLeJe|Larena SAS	All	18 Years to 70 Years Â (Adult, Older Adult)	Not Applicable	123	Industry	Interventional	Allocation: Randomized|Intervention Model: Parallel Assignment|Masking: Double (Participant, Investigator)|Primary Purpose: Treatment	PiLeJe-LactiTol-0210	2010-03-24	2013-02-04	2013-02-11	2012-02-08		2021-04-20	Chu L'Archet 2, Nice, Alpes Maritimes, France		https://ClinicalTrials.gov/show/NCT01529359
865	NCT00194922	Study to Determine the Effectiveness of the Probiotic E. Coli Strain M17 in Treating Irritable Bowel Syndrome (IBS)		Completed	No Results Available	Irritable Bowel Syndrome (IBS)	Dietary Supplement: E. Coli Strain M17 Probiotic	Relief of pain and discomfort for at least 2 weeks per month over a 12 week period|Changes in stool consistency, stool frequency, and bloating	Weill Medical College of Cornell University|BioBalance Corporation	All	18 Years to 80 Years Â (Adult, Older Adult)	Phase 2	35	Other|Industry	Interventional	Allocation: Randomized|Intervention Model: Parallel Assignment|Masking: Triple (Participant, Care Provider, Investigator)|Primary Purpose: Treatment	BB-03-02003	2004-08-01	2006-11-01	2006-11-01	2005-09-19		2008-04-04	Cornell Weill Medical College, New York City, New York, United States		https://ClinicalTrials.gov/show/NCT00194922
883	NCT01212146	Probiotic-enriched Artichoke in Functional Constipation	PAFC	Completed	No Results Available	Functional Constipation	Dietary Supplement: Lactobacillus paracasei IMPC 2.1 LMGP22043|Dietary Supplement: Ordinary artichokes	Treatment preference|Visual analogue score (VAS) of satisfactory relief of symptoms|GSRS sum score	Azienda Ospedaliera Specializzata in Gastroenterologia Saverio de Bellis|Fondazione C.N.R./Regione Toscana "G. Monasterio", Pisa, Italy	All	18 Years to 70 Years Â (Adult, Older Adult)	Not Applicable	30	Other	Interventional	Allocation: Randomized|Intervention Model: Crossover Assignment|Masking: Triple (Participant, Investigator, Outcomes Assessor)|Primary Purpose: Treatment	0818G	2010-09-01	2011-01-01	2011-03-01	2010-09-30		2011-12-26	National Institute for Digestive Diseases IRCCS "S. de Bellis", Castellana Grotte, Bari, Italy		https://ClinicalTrials.gov/show/NCT01212146
902	NCT03277586	Effects of Probiotics on Symptoms of Depression	EPSD	Terminated	No Results Available	Depression|Anxiety	Drug: Probio'Stick|Drug: Placebo	Mood|Anxiety|Anhedonia|Cognition|Cytokines|Serotonin|Microbiome|Brain structure/function	Queen's University	All	18 Years to 65 Years Â (Adult, Older Adult)	Phase 3	28	Other	Interventional	Allocation: Randomized|Intervention Model: Parallel Assignment|Masking: Quadruple (Participant, Care Provider, Investigator, Outcomes Assessor)|Primary Purpose: Treatment	6020656	2018-05-29	2020-11-30	2020-11-30	2017-09-11		2021-01-15	Providence Care Hospital, Kingston, Ontario, Canada		https://ClinicalTrials.gov/show/NCT03277586
920	NCT04971096	Relationship Between Gut Microbiome, Probiotics, and Mild Cognitive Impairment		Recruiting	No Results Available	Mild Cognitive Impairment (MCI)	Dietary Supplement: PS23 live|Dietary Supplement: PS23 heat-treated|Dietary Supplement: Placebo	Mini-Mental State Examination, MMSE (end point scare-baseline score)/ Baseline score*100% â‰¥ 12%|Wechsler Memory Scale-III, WMS-III (end point scare-baseline score)/ Baseline score*100% â‰¥ 12%|Change in Cognitive Abilities Screening Instrument, CASI|Change in Clinical Dementia Rating (CDR)|Change in Insomnia Severity Index, ISI|Change in Geriatric Depression Scale, GDS|Change in Hamilton Anxiet…	Mackay Memorial Hospital|Bened Biomedical Co., Ltd.	All	40 Years to 80 Years Â (Adult, Older Adult)	Not Applicable	240	Other|Industry	Interventional	Allocation: Randomized|Intervention Model: Parallel Assignment|Masking: Triple (Participant, Investigator, Outcomes Assessor)|Primary Purpose: Other	20CT060be	2022-04-01	2024-02-24	2024-02-24	2021-07-21		2022-07-12	Mackay Memorial Hospital, Taipei, Taiwan		https://ClinicalTrials.gov/show/NCT04971096
921	NCT00512824	Calcium, Probiotics and Acute Diarrheal Disease Among Indonesian Children		Completed	No Results Available	Healthy|Diarrhea	Dietary Supplement: low calcium milk of 180 ml|Dietary Supplement: regular milk of 180 ml|Dietary Supplement: regular milk of 180 ml + probiotics	The mean number of episodes and duration of acute diarrheal disease|Incidence of acute diarrheal disease|Severity of acute diarrheal disease|Intestinal and systemic inflammation|Intestinal colonization with pathogenic bacteria or viruses|Nutritional status based on anthropometric measurement|Iron and zinc status|Incidence, mean episodes and duration of acute respiratory infections	Wageningen University|Top Institute Food and Nutrition|SEAMEO-TROPMED RCCN University of Indonesia	All	1 Year to 6 Years Â (Child)	Not Applicable	494	Other	Interventional	Allocation: Randomized|Intervention Model: Parallel Assignment|Masking: Quadruple (Participant, Care Provider, Investigator, Outcomes Assessor)|Primary Purpose: Prevention	A011-CPDI	2007-08-01	2008-09-01	2008-09-01	2007-08-08		2011-01-10	Seameo-Tropmed Rccn Ui, Jakarta, Indonesia		https://ClinicalTrials.gov/show/NCT00512824
924	NCT02613078	Hypnotherapy vs. Probiotics in Children With IBS and Functional Abdominal Pain		Unknown status	No Results Available	Irritable Bowel Syndrome|Functional Abdominal Pain Syndrome	Behavioral: Gut-Directed Hypnotherapy|Dietary Supplement: Nutritional Supplement|Behavioral: Self-Monitoring	Change in number of days with pain/discomfort|Change in parental report on gastrointestinal symptoms (Abdominal Pain Index (API))|Change in pain related disability (Pediatric Pain Disability Index (P-PDI))|Change in somatic complaints (Children's Somatization Inventory (CSI))|Change in health-related quality of life (KINDL-R Questionnaire)|Change in pain-related coping (Pediatric Pain Coping Inve…	University Hospital Tuebingen|SymbioPharm GmbH	All	6 Years to 17 Years Â (Child)	Not Applicable	60	Other|Industry	Interventional	Allocation: Randomized|Intervention Model: Parallel Assignment|Masking: None (Open Label)|Primary Purpose: Treatment	MDG 082015	2016-03-01	2017-04-01	2017-10-01	2015-11-24		2016-03-03	University Clinic, TÃ¼bingen, Germany		https://ClinicalTrials.gov/show/NCT02613078
926	NCT01887834	Efficacy of a Multi-strain Probiotic in the Treatment of Irritable Bowel Syndrome	IBS	Completed	No Results Available	Irritable Bowel Syndrome|Digestive System Diseases|Colonic Diseases, Functional|Colitis, Mucous|Colon, Irritable	Dietary Supplement: Kyodophilus multi-strain probiotic capsules|Dietary Supplement: Kyodophilus Matching Placebo Capsules	Irritable Bowel Syndrome Severity|Tolerability of the treatment	The Canadian College of Naturopathic Medicine|Wakunaga Pharmaceutical Co., Ltd.|Dicentra Inc.	All	18 Years to 64 Years Â (Adult)	Phase 1|Phase 2	100	Other|Industry	Interventional	Allocation: Randomized|Intervention Model: Parallel Assignment|Masking: Quadruple (Participant, Care Provider, Investigator, Outcomes Assessor)|Primary Purpose: Treatment	1302	2013-06-01	2014-06-01	2014-07-01	2013-06-27		2015-03-17	The Canadian College of Naturopathic Medicine, Toronto, Ontario, Canada		https://ClinicalTrials.gov/show/NCT01887834
944	NCT02108119	The Effect of Probiotics on Symptoms and Intestinal Flora in Patients With Irritable Bowel Syndrome		Completed	No Results Available	Irritable Bowel Syndrome	Dietary Supplement: Probiotics|Dietary Supplement: Control placebo	Abdominal pain	Probi AB	All	18 Years to 70 Years Â (Adult, Older Adult)	Phase 2	197	Industry	Interventional	Allocation: Randomized|Intervention Model: Parallel Assignment|Masking: Quadruple (Participant, Care Provider, Investigator, Outcomes Assessor)|Primary Purpose: Prevention	PRO008	2014-05-02	2015-11-30	2015-11-30	2014-04-09		2017-06-16	PreCare Trial & Recruitment, Beek, Netherlands		https://ClinicalTrials.gov/show/NCT02108119
947	NCT03234452	Evaluation of the Beneficial Effects of a Probiotic Product in Healthy Adult Subjects.		Completed	No Results Available	Disbiosis|Abdominal Pain|Constipation|Diarrhea|Stress	Dietary Supplement: Lactoflorene plus|Dietary Supplement: Placebo Lactoflorene plus	NK activity|IgA, IL8, TNF-Alpha, IL10|Cortisol, alpha-amylase , chromogranin A|microbiota composition investigation|Gastrointestinal symptoms (abdominal pain, aerophagia, diarrhea, constipation, diarrhea/constipation alternation )	Montefarmaco OTC SpA	All	20 Years to 35 Years Â (Adult)	Not Applicable	50	Industry	Interventional	Allocation: Randomized|Intervention Model: Crossover Assignment|Masking: Quadruple (Participant, Care Provider, Investigator, Outcomes Assessor)|Primary Purpose: Treatment	Lactoflorene plus	2016-03-23	2016-07-21	2017-04-18	2017-07-31		2019-09-09	Centro Ricerche Cliniche di Verona Srl,, Verona, (Vr), Italy		https://ClinicalTrials.gov/show/NCT03234452
953	NCT01893814	Benefit and Tolerability of a Probiotic Product in Infants With Abdominal Discomfort		Terminated	No Results Available	Abdominal Discomfort	Dietary Supplement: Probiotics|Dietary Supplement: Control	Reduction of abdominal discomfort as assessed by comparison of crying time	Probi AB	All	2 Weeks to 12 Weeks Â (Child)	Phase 2	5	Industry	Interventional	Allocation: Randomized|Intervention Model: Parallel Assignment|Masking: Quadruple (Participant, Care Provider, Investigator, Outcomes Assessor)|Primary Purpose: Treatment	PAB/029911	2013-04-01	2014-01-01		2013-07-09		2016-09-22	CharitÃ© Virchow Hospital, Berlin, Germany		https://ClinicalTrials.gov/show/NCT01893814
954	NCT03317678	Fermented Milk Product With Probiotic and Its Impact on Mood of Patients With Treatment Resistant Depression		Suspended	No Results Available	Depression	Dietary Supplement: BioKefir|Dietary Supplement: Non-fermented milk	Changes in total score on the Montgomery-Ã…sberg Depression Rating|Changes in Clinical Global Impression-Severity Scale (CGI)|Change in total score on the Computerized Adaptive Testing for Depression (CAT-D)|Analysis of Intestinal Microbiota pre and post intervention	Rush University Medical Center	All	21 Years to 65 Years Â (Adult, Older Adult)	Not Applicable	40	Other	Interventional	Allocation: Randomized|Intervention Model: Parallel Assignment|Masking: Single (Participant)|Primary Purpose: Treatment	16060902	2017-02-10	2020-02-10	2020-03-10	2017-10-23		2018-07-26	RushUMC, Chicago, Illinois, United States		https://ClinicalTrials.gov/show/NCT03317678
956	NCT01837485	Probiotics in the Treatment of Irritable Bowel Syndrome		Completed	No Results Available	Irritable Bowel Syndrome	Drug: Lactol|Drug: Placebo	Abdominal pain|Constipation|Diarrhea	Islamic Azad University, Najafabad Branch	All	18 Years to 65 Years Â (Adult, Older Adult)	Phase 2|Phase 3	82	Other	Interventional	Allocation: Randomized|Intervention Model: Parallel Assignment|Masking: Quadruple (Participant, Care Provider, Investigator, Outcomes Assessor)|Primary Purpose: Treatment	15010101882058	2011-08-01	2013-01-01	2013-03-01	2013-04-23		2013-04-23	Shariati Hospital, Isfahan, Iran, Islamic Republic of		https://ClinicalTrials.gov/show/NCT01837485
960	NCT01862341	The Effect of Milk Powder With Fiber and Probiotics on Digestive Habits and General Health Well-being of Selected Filipino Mothers.		Completed	No Results Available	Constipation	Dietary Supplement: ANMUM In-Shape Nutritional Milk Powder for Active Mothers	Bowel improvement|Intestinal health|General well-being and lifestyle attitudes	Fonterra Research Centre|Sprim Advanced Life Sciences	Female	21 Years to 35 Years Â (Adult)	Not Applicable	72	Industry|Other	Interventional	Allocation: N/A|Intervention Model: Single Group Assignment|Masking: None (Open Label)|Primary Purpose: Treatment	FON-JOLIE-PPH-2012-01	2013-05-01	2013-07-01	2013-07-01	2013-05-24		2013-08-07	Villamor Air Base, Makati, Philippines|Camp Aguinaldo, Manilla, Philippines|Camp Crame, Quezon, Philippines|Camp Bagong Diwa, Taguig, Philippines		https://ClinicalTrials.gov/show/NCT01862341
962	NCT05001997	Effects of Lactose-free Dairy Products on Athletes With Irritable Bowel Syndrome		Recruiting	No Results Available	Irritable Bowel Syndrome	Dietary Supplement: Lactose free probiotic yogurt	IBS Severity Score Scale (IBS-SSS)|IBS Quality of Life (IBS-QOL)|Stool frequency and consistency	University of Central Lancashire	All	18 Years and older Â (Adult, Older Adult)	Not Applicable	15	Other	Interventional	Allocation: Randomized|Intervention Model: Crossover Assignment|Masking: Single (Participant)|Primary Purpose: Prevention	HEALTH 0158	2021-09-01	2023-07-01	2023-12-01	2021-08-12		2021-08-12	University of Central Lancashire, Preston, United Kingdom		https://ClinicalTrials.gov/show/NCT05001997
964	NCT01176227	Efficacy of a Multi-strain Probiotic in the Treatment of Irritable Bowel Syndrome (IBS)		Completed	No Results Available	Irritable Bowel Syndrome|Digestive System Diseases|Colonic Diseases, Functional|Colitis, Mucous|Colon, Irritable	Dietary Supplement: Kyodophilus multi-strain probiotic capsules|Dietary Supplement: Kyodophilus Matching Placebo Capsules	The irrtable bowel severity scoring system is the primary outcome measure|Tolerability of the treatment will be assessed through the use of study diaries in which adverse events will be recorded.|The Irritable Bowel Syndrome-Quality of Life Questionnaire|Visual Analogue Scale	The Canadian College of Naturopathic Medicine|Wakunaga Pharmaceutical Co., Ltd.|Dicentra Inc.	All	18 Years to 64 Years Â (Adult)	Phase 1|Phase 2	128	Other|Industry	Interventional	Allocation: Randomized|Intervention Model: Parallel Assignment|Masking: Quadruple (Participant, Care Provider, Investigator, Outcomes Assessor)|Primary Purpose: Treatment	1001	2010-05-01	2011-02-01	2011-02-01	2010-08-05		2011-04-01	The Canadian College of Naturopathic Medicine, Toronto, Ontario, Canada		https://ClinicalTrials.gov/show/NCT01176227
965	NCT04422327	The Impact of a Combination of Bifidobacterium Longum 35624Â® and 1714â„¢ Strains in Adults With Irritable Bowel Syndrome	IBS	Completed	No Results Available	IBS - Irritable Bowel Syndrome|Depression, Anxiety	Dietary Supplement: Probiotic capsule	Change in stress and mood, assessed by Hospital Anxiety and Depression Scale (HADS) scores|Change in Subject Global Assessment (SGA) of IBS symptoms, assessed by weekly eDiary|Change in Subject Global Assessment (SGA) of abdominal pain/discomfort, assessed by weekly eDiary|Change in IBS-Symptom Severity Score (IBS-SSS)|Change in stool frequency, assessed by daily eDiary|Change in stool consistenc…	PrecisionBiotics Group Ltd.|Atlantia Food Clinical Trials Ltd.	Female	18 Years to 55 Years Â (Adult)	Phase 1|Phase 2	40	Industry|Other	Interventional	Allocation: N/A|Intervention Model: Single Group Assignment|Masking: None (Open Label)|Primary Purpose: Treatment	AFCRO-079	2017-09-20	2018-02-12	2018-02-12	2020-06-09		2020-06-09	Atlantia Food Clinical Trials Ltd., Cork, Ireland		https://ClinicalTrials.gov/show/NCT04422327
980	NCT01638208	Changes in Gastrointestinal Microbiota Using VSL#3 in Patients With IBS-D		Unknown status	No Results Available	Irritable Bowel Syndrome	Drug: VSL#3	Improvement of symptoms after modulation of gut microbiota with probiotic, VSL#3|Comparison of GI microbiota before and after treatment	Asian Institute of Gastroenterology, India	All	18 Years to 60 Years Â (Adult)	Phase 4	40	Other	Interventional	Allocation: Randomized|Intervention Model: Single Group Assignment|Masking: None (Open Label)|Primary Purpose: Treatment	AIG-VSL#3-IBS-NP	2012-08-01	2012-12-01	2012-12-01	2012-07-11		2012-07-11	Asian Institute of Gstroenterology, Hyderabad, Andhra Pradesh, India		https://ClinicalTrials.gov/show/NCT01638208
983	NCT04922476	Effect of 35624Â® AlflorexÂ® in Functional Gastrointestinal Disorders (FGIDs) in Children.		Recruiting	No Results Available	Functional Gastrointestinal Disorders|Functional Abdominal Pain	Dietary Supplement: AlflorexÂ®	Change in IBS symptom severity assessed by the GASTROINTESTINAL SYMPTOM RATING SCALE-IRRITABLE BOWEL SYNDROME (GSRS-IBS)|Change in abdominal pain assessed by the Numeric Rating Scale for pain|Change in quality of life assessed by the Irritable Bowel Syndrome-Quality of Life questionnaire|Change in stool consistency assessed using the Bristol Stool Form Scale|Change in stool frequency|Change in da…	PrecisionBiotics Group Ltd.|Instituto de NutriciÃ³n y TecnologÃ­a de los Alimentos	All	8 Years to 18 Years Â (Child, Adult)	Not Applicable	100	Industry|Other	Interventional	Allocation: N/A|Intervention Model: Single Group Assignment|Masking: None (Open Label)|Primary Purpose: Treatment	PBCT002A	2021-08-06	2022-05-01	2022-08-01	2021-06-10		2021-09-05	Instituto de NutriciÃ³n y TecnologÃ­a de los Alimentos, Universidad de Chile, Santiago, Chile		https://ClinicalTrials.gov/show/NCT04922476
988	NCT05029765	Effect of Mediterranean Diet and Probiotics in Adults With Mild Cognitive Impairment		Completed	No Results Available	Mild Cognitive Impairment	Dietary Supplement: Mediterranean diet|Dietary Supplement: Healthy diet (WHO recommendations)|Dietary Supplement: Placebo|Dietary Supplement: Biopolis-MIX42	Cognitive change|Microbiota pattern|Endotoxemia levels|Change in inflammatory marker|Change in oxidative stress parameters|Neurofunctional change|Modulation of Microbiota-gut-nervous system|Change in cytokine levels|Neuropeptides modulation	Pablo PÃ©rez MartÃ­nez|MaimÃ³nides Biomedical Research Institute of CÃ³rdoba	All	60 Years and older Â (Adult, Older Adult)	Not Applicable	50	Other	Interventional	Allocation: Randomized|Intervention Model: Crossover Assignment|Masking: Triple (Participant, Care Provider, Investigator)|Primary Purpose: Treatment	PI16/01777	2017-01-26	2020-03-05	2020-03-05	2021-09-01		2021-09-01	Reina Sofia University Hospital, Cordoba, Spain		https://ClinicalTrials.gov/show/NCT05029765
990	NCT03318614	Bifidobacterium Infantis M-63 Improves Mental Health in Irritable Bowel Syndrome Developed After a Major Flood Disaster		Completed	No Results Available	Irritable Bowel Syndrome|Abdominal Pain|Small Intestinal Bacterial Overgrowth	Dietary Supplement: Probiotics M-63|Other: Control group	IBS Symptom Severity Scale (IBS-SSS) scores|36-Item Short Form Survey (SF-36) scores|Hospital Anxiety and Depression Scale (HADS) scores|Breath-testing for small intestinal bacterial overgrowth (SIBO)|Changes in gut microbiota at the phylum level	Universiti Sains Malaysia|Morinaga Milk Industry Co., LTD	All	18 Years and older Â (Adult, Older Adult)	Phase 2|Phase 3	53	Other|Industry	Interventional	Allocation: Non-Randomized|Intervention Model: Parallel Assignment|Masking: None (Open Label)|Primary Purpose: Treatment	USM/JEPeM/15040133	2015-09-01	2015-12-01	2015-12-01	2017-10-24		2017-10-24			https://ClinicalTrials.gov/show/NCT03318614
1000	NCT04643080	Dairy Based Probiotic Intervention and Cognitive, Emotional, and Inflammatory Outcomes		Completed	No Results Available	Cognitive Decline|Cognitive Change|Inflammation|Emotions	Other: Yogurt	Change in Fluid Cognition Composite from Baseline to 12-weeks|Change in Executive Function from Baseline to 12-weeks|Change in Attention from Baseline to 12-weeks|Change in Working Memory from Baseline to 12-weeks|Change in Processing Speed from Baseline to 12-weeks|Change in Episodic Memory from Baseline to 12-weeks|Change in Negative Affect from Baseline to 12-weeks|Change in Psychological Well…	University of Idaho|Kansas State University	All	50 Years and older Â (Adult, Older Adult)	Not Applicable	47	Other	Interventional	Allocation: Randomized|Intervention Model: Parallel Assignment|Masking: None (Open Label)|Primary Purpose: Supportive Care	18-203	2019-03-07	2019-07-15	2019-07-15	2020-11-24		2020-11-24	University of Idaho, Boise, Idaho, United States|University of Idaho, Coeur d'Alene, Idaho, United States|University of Idaho, Pocatello, Idaho, United States|Kansas State University, Manhattan, Kansas, United States		https://ClinicalTrials.gov/show/NCT04643080
1009	NCT01140074	Efficacy of Zinc Sulfate With Probiotics for the Treatment of Acute Diarrhea in Children	Zinc	Unknown status	No Results Available	Acute Watery Diarrhoea	Drug: Zinc Sulfate	Period of diarrhea in hours|number of stools in consequent days	University Hospital No 1 Wroclaw	All	1 Month to 36 Months Â (Child)	Phase 2	256	Other	Interventional	Allocation: Randomized|Intervention Model: Factorial Assignment|Masking: Triple (Participant, Care Provider, Investigator)|Primary Purpose: Treatment	KB-501/2009	2010-07-01	2012-06-01	2012-06-01	2010-06-09		2010-06-10	Szpital im Sw Jadwigi w Trzebicy, Trzebnica, Poland|Klinika Pediatrii i Chorob Infekcyjnych Akademii Medycznej we Wroclawiu, Wroclaw, Poland		https://ClinicalTrials.gov/show/NCT01140074
1016	NCT01102036	Effects of Cultura Yoghurt in Relation to Transit Time and Digestive Discomfort in Healthy Women and Men		Completed	No Results Available	Constipation	Other: Cultura L casei F19, acidophilus La5 , B lactis Bb 12|Other: Yoghurt without probiotics	Change in transit time between treatments|Change between treatments on Bristol Stool Form (BSF)symptoms scores|Change between treatments on gastrointestinal symptoms according to Bristol Stool Form	Good Food Practice, Sweden|Arla Foods	All	18 Years to 60 Years Â (Adult)	Not Applicable	50	Industry	Interventional	Allocation: Randomized|Intervention Model: Crossover Assignment|Masking: Triple (Participant, Care Provider, Investigator)|Primary Purpose: Treatment	C-X-Ray U-09-017	2010-02-01	2010-05-01	2010-06-01	2010-04-12		2011-08-26	Good Food Practice, Uppsala, Sweden		https://ClinicalTrials.gov/show/NCT01102036
1017	NCT01505777	Exploratory Clinical Study to Evaluate the Optimal Dosage of Mosapride and Probiotics in Irritable Bowel Syndrome Without Predominant Diarrhea		Completed	No Results Available	Irritable Bowel Syndrome Without Diarrhea	Drug: Probiotics (Medirac)|Drug: Probiotics (Medirac) placebo/mosapride placebo	Change from Baseline in patient's overall satisfaction relief over 4 weeks of treatment of IBS symptoms|Change from Baseline in improvment of abdominal discomfort, pain, bloating, stool frequency, stool consistency, straining urgency over 4 weeks of treatment and during each week(4 weeks,6 weeks)	Hanmi Pharmaceutical Company Limited	All	18 Years to 75 Years Â (Adult, Older Adult)	Phase 2	280	Industry	Interventional	Allocation: Randomized|Intervention Model: Parallel Assignment|Masking: Double (Participant, Investigator)|Primary Purpose: Treatment	HM-MEMO-201	2011-05-01	2012-06-01	2012-06-01	2012-01-09		2013-04-05	16 institutions including Gangnam Severance hospital, Seoul, Korea, Republic of		https://ClinicalTrials.gov/show/NCT01505777
1020	NCT05564767	Effect of Two Probiotic Formulations on Mental Health and Mood Biomarkers in Adults With Depressive Symptoms		Not yet recruiting	No Results Available	Depression, Anxiety	Dietary Supplement: B. adolescentis Bif-038|Dietary Supplement: Lacticaseibacillus rhamnosus, LGGÂ® and Bifidobacterium, BB-12Â®|Dietary Supplement: Placebo	Beck Depression Inventory-II (BDI-II) score|Beck Anxiety Inventory (BAI) score|Depression, Anxiety, Stress Scale (DASS-21) total score|DASS-21 Stress score|DASS-21 Depression score|DASS-21 Anxiety score|Brain-derived neurotrophic factor blood concentration	Chr Hansen	All	18 Years to 65 Years Â (Adult, Older Adult)	Not Applicable	60	Industry	Interventional	Allocation: Randomized|Intervention Model: Parallel Assignment|Masking: Triple (Participant, Investigator, Outcomes Assessor)|Primary Purpose: Treatment	HND-MH-051	2022-10-05	2023-03-23	2023-04-03	2022-10-04		2022-10-04			https://ClinicalTrials.gov/show/NCT05564767
1029	NCT02213172	Evaluation of the Efficacy of Two Probiotic Strains for Irritable Bowel Syndrome	14PIHL	Completed	No Results Available	Irritable Bowel Syndrome	Dietary Supplement: Bifidobacterium longum R0175|Dietary Supplement: Lactobacillus paracasei HA-196|Other: Placebo	IBS Symptom Severity Score|IBS Symptom Severity Score by IBS Subtype|Number of Responders|Anxiety and Depression|Abdominal pain frequency|Abdominal distension/tightness|Abdominal Pain Intensity|Severity of straining|Health Status|Impact of IBS symptoms on Quality of Life|Severity of IBS Symptoms|Bowel Habit Satisfaction|Stool Consistency|Stool Frequency	KGK Science Inc.|Lallemand Health Solutions	All	18 Years and older Â (Adult, Older Adult)	Phase 2	285	Industry	Interventional	Allocation: Randomized|Intervention Model: Parallel Assignment|Masking: Triple (Participant, Investigator, Outcomes Assessor)|Primary Purpose: Other	14PIHL	2014-10-30	2018-02-15	2018-03-01	2014-08-11		2020-03-13	KGK Synergize Inc., London, Ontario, Canada		https://ClinicalTrials.gov/show/NCT02213172
1049	NCT03801655	OxPALM: Oxford Study on Probiotics and Low Mood		Unknown status	No Results Available	Mood|Cognitive Change	Dietary Supplement: Bio-Kult|Other: Placebo	Facial Expression Recognition Task|Emotional Categorization Task|Emotional Recall Task|Emotional Recognition Memory Task|Attentional Dot-Probe|Reward Learning Task|Priming Task|Objective sleep|Biological measures: cortisol|Biological measures: immune markers|Auditory Verbal Learning Task	University of Oxford	All	18 Years to 55 Years Â (Adult)	Not Applicable	60	Other	Interventional	Allocation: Randomized|Intervention Model: Parallel Assignment|Masking: Double (Participant, Investigator)|Primary Purpose: Other	R58085/RE003	2018-08-15	2020-08-15	2020-08-15	2019-01-11		2019-01-11	Warneford Hospital, Oxford, Oxfordshire, United Kingdom		https://ClinicalTrials.gov/show/NCT03801655
1069	NCT05340712	Evaluation of the Efficacy of a New Specific Infant Formula in Case of Functional Constipation		Not yet recruiting	No Results Available	Functional Constipation	Dietary Supplement: new infant formula|Dietary Supplement: Standard formula	Hard stool consistency or painful defecation|Total and spontaneous defecation frequency|Stool consistency|Painful defecation|Excessive stool retention|Large diameter stools|Treatment success|Rescue medication use|Weight|Height|Head circumference|BMI|Adverse events|Nutritional status|Crying time|Regurgitations|Sleep quality|Sleep time satisfaction|Parents' quality of life (QoL)|Parents' satisfacti…	United Pharmaceuticals|Delta Consultants	All	1 Month to 12 Months Â (Child)	Not Applicable	80	Industry|Other	Interventional	Allocation: Randomized|Intervention Model: Parallel Assignment|Masking: Quadruple (Participant, Care Provider, Investigator, Outcomes Assessor)|Primary Purpose: Treatment	UP2021-02-FALCON	2022-04-01	2023-09-01	2023-12-01	2022-04-22		2022-04-29	University of Naples "Federico II", Napoli, Italy|University of Campania Luigi Vanvitelli, Napoli, Italy		https://ClinicalTrials.gov/show/NCT05340712
1088	NCT02091115	Consumption of Milk Drink and Constipation		Completed	No Results Available	Constipation	Dietary Supplement: dairy drink with probiotic culture|Dietary Supplement: Dairy drink	Decrease in symptoms of constipation|Increase in frequency evacuations	Centro UniversitÃ¡rio Univates	Female	20 Years to 50 Years Â (Adult)	Phase 1|Phase 2	49	Other	Interventional	Allocation: Randomized|Intervention Model: Factorial Assignment|Masking: Double (Participant, Investigator)|Primary Purpose: Treatment	72013	2013-07-01	2013-07-01	2013-09-01	2014-03-19		2014-03-19	University Center Univates, Lajeado, Rio Grande do Sul, Brazil		https://ClinicalTrials.gov/show/NCT02091115
1091	NCT03991195	Intervention of Intestinal Microorganism in Mild Cognitive Impairment		Completed	No Results Available	Gut Microbiota|Mild Cognitive Impairment|Dementia, Alzheimer Type|Neuroimaging	Dietary Supplement: Probiotic supplemented intervention|Dietary Supplement: Placebo	Improvement of Montreal cognitive assessment (MoCA)|Improvement of Auditory Verbal Learning Test (AVLT)|Changes of intestinal microbial flora diversity|Structural MRI-based brain network changes|Functional MRI-based brain network changes|FNIRS-based brain network changes	XuanwuH 2|First Hospital of Tsinghua University|Beijing Normal University|Xuanwu Hospital, Beijing	All	55 Years and older Â (Adult, Older Adult)	Not Applicable	90	Other	Interventional	Allocation: Randomized|Intervention Model: Parallel Assignment|Masking: Triple (Participant, Care Provider, Outcomes Assessor)|Primary Purpose: Prevention	HanYingsc	2019-08-31	2021-12-31	2022-03-31	2019-06-19		2022-07-13	Department of Neurolgy, Xuanwu Hospital of Capital Medical University, Beijing, Beijing, China		https://ClinicalTrials.gov/show/NCT03991195
1092	NCT00973908	Probiotics for the Prevention of Antibiotics Associated Diarrhoea and Clostridium Difficile Associated Diarrhoea		Completed	No Results Available	Diarrhoea	Drug: VSL#3|Drug: Placebo	Development of antibiotic associated diarrhoea|Development of Clostridium difficile associated diarrhoea|Length of Hospital Stay|30-day Mortality	National Health Service, United Kingdom|Wrightington, Wigan and Leigh NHS Foundation Trust|Ferring Pharmaceuticals|South London and Maudsley NHS Foundation Trust|North Bristol NHS Trust|Hull University Teaching Hospitals NHS Trust	All	18 Years and older Â (Adult, Older Adult)	Phase 2|Phase 3	231	Other|Industry	Interventional	Allocation: Randomized|Intervention Model: Parallel Assignment|Masking: Quadruple (Participant, Care Provider, Investigator, Outcomes Assessor)|Primary Purpose: Prevention	WWL - CDiff Prevention|EUDRACT 2008-005244-16	2010-04-01	2012-04-01	2012-12-01	2009-09-09		2013-04-26	Royal Albert Edward Infirmary, Wigan, Lancashire, United Kingdom|Queen Elizabeth Hospital, Woolwich, London, United Kingdom|Frenchay Hospital, Bristol, United Kingdom|Hull Royal Infirmary, Hull, United Kingdom|Weston General Hospital, Weston-super-Mare, United Kingdom		https://ClinicalTrials.gov/show/NCT00973908
1103	NCT05339243	Evaluating the Safety and Efficacy of the Probiotic Bifidobacterium Longum ES1 and the Post Biotic Heat-treated Bifidobacterium Longum ES1 (HT-ES1) on IBS Symptom Severity in Patients With Diarrhoea Predominant Irritable Bowel Syndrome		Recruiting	No Results Available	Irritable Bowel Syndrome With Diarrhea	Other: ES 1|Other: HT ES1|Other: Placebo	Irritable Bowel Syndrome-Symptom Severity Scale|Bristol Stool Form Scale|Irritable Bowel Syndrome-Quality of Life|Abdominal Pain Severity-Numeric Rating Scale score.|State-Trait Anxiety Inventory-Adults score.|Vitals - blood pressure|Gut microbiome as assessed by 16S rRNA sequencing of faecal samples.|Vitals - Pulse Rate	Vedic Lifesciences Pvt. Ltd.	All	18 Years to 65 Years Â (Adult, Older Adult)	Not Applicable	200	Industry	Interventional	Allocation: Randomized|Intervention Model: Parallel Assignment|Masking: Triple (Participant, Care Provider, Investigator)|Primary Purpose: Other	ADM/211001/BLE/IBS	2022-04-21	2022-12-15	2022-12-15	2022-04-21		2022-06-07	Apex Gastro Clinic and Hospital, Ahmedabad, Gujarat, India|Gastroplus, Digestive disease centre, Ahmedabad, Gujarat, India|Aman Hospital and research centre, Vadodara, Gujarat, India|Shantaee Nursing Home, Mumbai, Maharashtra, India|Dr. Sanjeev Khanna clinic, Mumbai, Maharashtra, India|Stress test clinic, Mumbai, Maharashtra, India|Jaipur National University Institute for Medical Science & Resear…		https://ClinicalTrials.gov/show/NCT05339243
1118	NCT00561535	Effect of a Probiotic, Lactobacillus FARCIMINIS, in Diarrhea Predominant IBS Patients		Completed	No Results Available	Irritable Bowel Syndrome	Dietary Supplement: Lactobacillus FARCIMINIS|Dietary Supplement: placebo (starch)	Overall subject's assessment|Decrease in abdominal pain, stool form and consistency, modifications in intestinal permeability, modification in fecal serine protease activity, modifications in interleukin seric concentrations	Assistance Publique - HÃ´pitaux de Paris|Association pour l'Etude des Fonctions Digestives	All	18 Years to 65 Years Â (Adult, Older Adult)	Phase 2	60	Other	Interventional	Allocation: Randomized|Intervention Model: Parallel Assignment|Masking: Quadruple (Participant, Care Provider, Investigator, Outcomes Assessor)|Primary Purpose: Treatment	AEFD 2007-01	2007-10-01	2010-05-01	2010-06-01	2007-11-21		2011-01-27	Hopital Louis Mourier, GI Unit, Colombes, Ile de France, France		https://ClinicalTrials.gov/show/NCT00561535
1124	NCT04798417	Nutrition to Relieve IBS Constipation	NUTRIC	Completed	No Results Available	Irritable Bowel Syndrome|Constipation	Dietary Supplement: Probiotic supplement|Dietary Supplement: Prebiotic supplement|Dietary Supplement: Maltodextrin	Stool frequency|Stool consistency|stool volume|Constipation severity|Irritable Bowel Syndrome severity|Constipation related quality of life|Dietary intake|Mental wellbeing|gastro-intestinal complaints	Wageningen University and Research|Ministery of Economic affairs|Nexira|Wecare|Roquette Freres|Ingredion Incorporated|Ingredia S.A.|Naturex|Winclove|Bioiberica|Darling Ingredients	All	18 Years to 70 Years Â (Adult, Older Adult)	Not Applicable	180	Other|Industry	Interventional	Allocation: Randomized|Intervention Model: Parallel Assignment|Masking: Double (Participant, Investigator)|Primary Purpose: Treatment	NL76449.041.21	2021-03-08	2021-07-15	2021-07-15	2021-03-15		2021-07-30	Stichting Wageningen Research, Wageningen, Gelderland, Netherlands		https://ClinicalTrials.gov/show/NCT04798417
1125	NCT01127828	Effects of Cultura Yoghurt in Irritable Bowel Syndrome (IBS) Patients on Intestinal and Immunological Changes		Completed	No Results Available	Irritable Bowel Syndrome|Relief of Irritable Bowel Syndrome Symptoms|Quality of Life	Other: Arla Yoghurt with no probiotic|Other: Probiotic yoghurt (Cultura)	Relief of IBS symptoms|Effects on gastrointestinal and extraintestinal symptoms	Good Food Practice, Sweden	All	18 Years to 70 Years Â (Adult, Older Adult)	Not Applicable	80	Industry	Interventional	Allocation: Randomized|Intervention Model: Parallel Assignment|Masking: Triple (Participant, Care Provider, Investigator)|Primary Purpose: Treatment	U-05-008	2005-09-01	2006-05-01	2006-05-01	2010-05-21		2010-05-24	Department of Internal Medicine, Sahlgrenska University Hospital, Gothenburg, Sweden		https://ClinicalTrials.gov/show/NCT01127828
1139	NCT01099696	Study to Evaluate a Probiotic in Healthy Subjects With a History of Abdominal Discomfort and Bloating		Completed	No Results Available	Abdominal Discomfort|Bloating	Dietary Supplement: B. infantis 35624|Dietary Supplement: placebo	The change in abdominal discomfort and bloating	Procter and Gamble	All	18 Years to 75 Years Â (Adult, Older Adult)	Not Applicable	302	Industry	Interventional	Allocation: Randomized|Intervention Model: Parallel Assignment|Masking: Triple (Participant, Care Provider, Investigator)|Primary Purpose: Treatment	2009120	2010-04-01	2010-10-01	2010-10-01	2010-04-07		2012-12-20	Research Site, Chicago, Illinois, United States|Research Site, Rockford,, Illinois, United States|Research Site, Indianapolis, Indiana, United States|Research Site, Chevy Chase, Maryland, United States|Research Site, Chapel Hill, North Carolina, United States|Research Site, Greensboro, North Carolina, United States|Research Site, Cincinnati, Ohio, United States|Research Site, Greer, South Carolin…		https://ClinicalTrials.gov/show/NCT01099696
1140	NCT01469273	Prophylaxis of Gastrointestinal Infections With EcN	PIURA	Unknown status	No Results Available	Infantile Diarrhea	Drug: MutaflorÂ® Suspension	Number of diarrhea episodes|Number of days with diarrhea	Hospital San Bartolome|Instituto de Investigacion de las Alteraciones del Crecimiento, Desarrollo y Enfermedades Metabolicas	All	3 Hours to 12 Months Â (Child)	Phase 4	198	Other	Interventional	Allocation: Randomized|Intervention Model: Parallel Assignment|Masking: None (Open Label)|Primary Purpose: Prevention	MU 0932 BL	2011-11-01	2013-05-01	2013-12-01	2011-11-10		2011-11-10	Centro de Salud Los Algarrobos, Piura, Peru|Centro de Salud Materno Inftantil de Castilla (CESAMICA), Piura, Peru|Materno Infantil Santa Rosa, Piura, Peru		https://ClinicalTrials.gov/show/NCT01469273
1142	NCT01004484	Physiological Effects of Yogurt With Bb12 in Subjects With GI Symptoms Strointestinal Symptoms	GM-WGTT	Completed	No Results Available	Non-diarrhea Functional Bowel Symptoms	Other: A probiotic yogurt with inulin|Other: Acidified dairy snack	The primary outcome measures will be the whole gut (WGTT) and colonic transit time (CTT) as assessed by SmartPillâ„¢|Secondary outcome measures (a) Stool frequency (b) Stool consistency (c) Gastric emptying and small bowel transit time	University of North Carolina, Chapel Hill|General Mills	All	18 Years to 70 Years Â (Adult, Older Adult)	Not Applicable	40	Other|Industry	Interventional	Allocation: Randomized|Intervention Model: Parallel Assignment|Masking: Quadruple (Participant, Care Provider, Investigator, Outcomes Assessor)	09-0480	2009-06-01	2009-12-01	2010-04-01	2009-10-30		2010-12-21	UNC-CH Program of Digestive Health, Chapel Hill, North Carolina, United States		https://ClinicalTrials.gov/show/NCT01004484
1150	NCT00265369	TEDDY: Spores of Bacillus Clausii in Acute Diarrhoea in Children		Completed	No Results Available	Diarrhea	Drug: Spores of Bacillus Clausii Probiotic Strain	Duration of diarrhoea as counted from the first intake of the investigational product up to the first appearance of a loose stool followed by two-consecutive normal stools|Number of infants/children with normal stools at D3, D4, D5, D6 and D7;Mean number of stools per day;Occurrence of vomiting episodes per day after enrolment;Parents'overall global assessment of efficacy at the end of the treatm…	Sanofi	All	6 Months to 36 Months Â (Child)	Phase 3	420	Industry	Interventional	Allocation: Randomized|Intervention Model: Parallel Assignment|Masking: Double|Primary Purpose: Treatment	C_9240	2004-05-01			2005-12-14		2011-01-11	Sanofi-Aventis, Brussels, Belgium|Sanofi-Aventis, Paris, France		https://ClinicalTrials.gov/show/NCT00265369
1161	NCT01273012	Cost-effectiveness of Infloran (TM) in Treating Acute Childhood Diarrhea in Phramongkutklao Hospital	infloran	Unknown status	No Results Available	Acute Diarrhea	Drug: Probiotic - Infloran	monetary cost of hospitalization in Thai Baht|days of hospitalization	Phramongkutklao College of Medicine and Hospital	All	3 Months to 6 Years Â (Child)	Not Applicable	128	Other	Interventional	Allocation: Randomized|Intervention Model: Parallel Assignment|Masking: Quadruple (Participant, Care Provider, Investigator, Outcomes Assessor)|Primary Purpose: Health Services Research	P001h/53	2010-04-01	2011-08-01	2011-12-01	2011-01-10		2011-08-01	Department of Pediatrics, Phramongkutklao Hospital, Bangkok, Thailand		https://ClinicalTrials.gov/show/NCT01273012
1201	NCT01244945	Lactobacillus Reuteri DSM 17938 in Functional Constipation	LRFC	Completed	No Results Available	Functional Constipation	Dietary Supplement: L. reuteri DSM 17938|Other: Placebo Group	Improvement in gastrointestinal symptoms after 3 months of probiotic administration|Changes in metabolic parameters after 3 months of probiotic administration|Changes in physiological parameters after 3 months of probiotic administration	Azienda Ospedaliera Specializzata in Gastroenterologia Saverio de Bellis	All	19 Years to 65 Years Â (Adult, Older Adult)	Phase 4	72	Other	Interventional	Allocation: Randomized|Intervention Model: Parallel Assignment|Masking: Triple (Participant, Care Provider, Investigator)|Primary Purpose: Treatment	1026D	2011-01-01	2013-12-01	2014-01-01	2010-11-22		2014-03-27	National Institute for Digestive Diseases IRCCS "S. de Bellis", Castellana Grotte, Bari, Italy		https://ClinicalTrials.gov/show/NCT01244945
1215	NCT03427515	Probiotics and Examination-related Stress in Healthy Medical Students		Completed	No Results Available	Healthy|Stress-related Problem|Anxiety	Dietary Supplement: Lactobacillus rhamnosus GG (ATCC 53103)|Dietary Supplement: Saccharomyces boulardii (CNCM I-1079)|Dietary Supplement: Placebo	Performance under examination-related stress|State anxiety under examination-related stress|Cortisol|Pulse rate|Metanephrine	Medical University of Lodz	All	18 Years to 30 Years Â (Adult)	Not Applicable	92	Other	Interventional	Allocation: Randomized|Intervention Model: Parallel Assignment|Masking: Triple (Participant, Investigator, Outcomes Assessor)|Primary Purpose: Prevention	502-03/5-108-03/502-54-157	2016-04-20	2016-06-20	2016-06-20	2018-02-09		2018-02-09			https://ClinicalTrials.gov/show/NCT03427515
1225	NCT04333277	Lactobacillus Helveticus in the Treatment of Major Depression		Unknown status	No Results Available	Depression	Other: Probiotic|Other: Maltodextrin	Change in the depressive symptoms severity|Change in microbiota composition|Changes in the serum levels of biomarkers|Change in perception of stress	Federal University of Minas Gerais	All	18 Years to 65 Years Â (Adult, Older Adult)	Not Applicable	40	Other	Interventional	Allocation: Randomized|Intervention Model: Parallel Assignment|Masking: Triple (Participant, Investigator, Outcomes Assessor)|Primary Purpose: Treatment	CAAE 83541717.0.0000.5149	2020-04-01	2021-04-01	2021-04-01	2020-04-03		2021-02-05	Hospital das ClÃ­nicas, Belo Horizonte, Minas Gerais, Brazil		https://ClinicalTrials.gov/show/NCT04333277
1234	NCT04324658	Effect and Tolerance of a Probiotic-based Medical Device Administered to Patients With Irritable Bowel Syndrome	Lactiplus	Completed	No Results Available	Irritable Bowel Syndrome	Device: Lactiplus	assess the effect of a 4-week treatment with the medical device on abdominal pain|assess the effect of a 4-week treatment with the medical device on digestive troubles|assess the effect of a 4-week treatment with the medical device on the patient's quality of life|assess the effect of a 4-week treatment with the medical device on the patient's intake of treatments (antidiarrheal, antispasmodic, l…	PiLeJe	All	18 Years and older Â (Adult, Older Adult)		119	Industry	Observational	Observational Model: Cohort|Time Perspective: Prospective	PIL-DM-L.PLUS-019	2019-07-30	2020-06-26	2020-06-26	2020-03-27		2020-09-29	General practitioners or gastroenterologists consulting in french private offices, Paris, France		https://ClinicalTrials.gov/show/NCT04324658
1237	NCT03494725	Stress & Anxiety Dampening Effects of a Probiotic Supplement Compared to Placebo in Healthy Subjects		Completed	Has Results	Healthy|Stress, Psychological	Dietary Supplement: Lpc-37|Dietary Supplement: Placebo	Change of the Heart Rate (HR) in Response to the Trier Social Stress Test (TSST)|Changes in Pre and Post Treatment STAI-state Scores|Changes in Pre and Post Treatment Perceived Stress Scale (PSS) Scores|Changes in Pre and Post Treatment DASS Depression Scores|Changes in Pre and Post Treatment DASS Anxiety Scores|Changes in Pre and Post Treatment DASS Stress Scores|Changes in Pre and Post Treatmen…	Daacro|DuPont Nutrition and Health	All	18 Years to 45 Years Â (Adult)	Not Applicable	120	Other|Industry	Interventional	Allocation: Randomized|Intervention Model: Parallel Assignment|Masking: Double (Participant, Investigator)|Primary Purpose: Basic Science	DU01-2017	2018-04-10	2018-10-09	2018-10-09	2018-04-11	2021-02-25	2021-02-25	daacro GmbH & Co. KG, Trier, Rhineland-Palatinate, Germany	Study Protocol and Statistical Analysis Plan, https://ClinicalTrials.gov/ProvidedDocs/25/NCT03494725/Prot_SAP_000.pdf	https://ClinicalTrials.gov/show/NCT03494725
1241	NCT01268618	Trenev Trio/Healthy Trinity for Symptoms of Diarrhea-predominant Irritable Bowel Syndrome (IBS) and Functional Dyspepsia		Terminated	No Results Available	IBS-D and Functional Dyspepsia	Dietary Supplement: Probiotic|Dietary Supplement: Placebo	Abdominal pain severity|Stool consistency (Bristol Stool Chart)|Dyspepsia Symptom Severity Index (DSSI)|Proportion of subjects with 1 or more adverse events	Sprim Advanced Life Sciences	All	18 Years to 75 Years Â (Adult, Older Adult)	Phase 2|Phase 3	120	Other	Interventional	Allocation: Randomized|Intervention Model: Parallel Assignment|Masking: Quadruple (Participant, Care Provider, Investigator, Outcomes Assessor)|Primary Purpose: Treatment	10-SUS-05-NAT-01	2011-01-01	2011-08-01	2011-08-01	2010-12-31		2011-07-21	In-Quest Medical Research, LLC, Duluth, Georgia, United States|Clinical Research Associates of Tidewater, Norfolk, Virginia, United States		https://ClinicalTrials.gov/show/NCT01268618
1255	NCT03985228	Nutritional Trial With Probiotic Fortified Milk in Women Affected by Insomnia	Prosit	Completed	No Results Available	Sleep Disorders	Dietary Supplement: Fortified milk|Dietary Supplement: Placebo milk	Self reported quality of sleep|Measured quality of sleep|Levels of stress|Inflammatory status|Evalution of glycomics|Levels of anxiety|Levels of depression.|Evalution of epigenetic|Gut Microbiota composition	University of Bologna	Female	55 Years to 70 Years Â (Adult, Older Adult)	Not Applicable	38	Other	Interventional	Allocation: Randomized|Intervention Model: Parallel Assignment|Masking: Triple (Participant, Investigator, Outcomes Assessor)|Primary Purpose: Treatment	MIUR prot.n.257/Ric.	2015-11-20	2016-07-01	2017-08-31	2019-06-13		2019-06-13	University of Bologna-Department of Speciality, Diagnostic and Experimental Medicine, Bologna, Italy		https://ClinicalTrials.gov/show/NCT03985228
1268	NCT00876291	Efficacy of Lactobacillus GG (LGG) in Children With Abdominal Pain	LGGDAR	Completed	No Results Available	Functional Abdominal Pain	Dietary Supplement: Lactobacillus GG (probiotic )|Dietary Supplement: Placebo	The primary outcome measure was defined as reduction of pain (both number of episodes and intensity) at the end of the intervention.	University of Bari|Clinica PEdiatrica Ospedale San Paolo Bari Italy	All	4 Years to 14 Years Â (Child)	Not Applicable	140	Other	Interventional	Allocation: Randomized|Intervention Model: Parallel Assignment|Masking: Double (Participant, Investigator)|Primary Purpose: Treatment	UB2712	2004-12-01	2007-12-01	2008-08-01	2009-04-06		2011-02-01	Clinica Pediatrica, Bari, Italy		https://ClinicalTrials.gov/show/NCT00876291
1270	NCT01388712	Lactobacillus Reuteri in Children With Constipation		Unknown status	No Results Available	Functional Constipation	Dietary Supplement: Lactobacillus reuteri DSM 17938|Dietary Supplement: Placebo	Number of bowel movement per week, without fecal incontinence|The number of bowel movements per week|The number of pain episodes during defecation per week,|The number of hard stools|The number of fecal incontinence per week|The number of patients who have to change amount of drug|The number of patients who have to change use of enema.	Children's Memorial Health Institute, Poland	All	3 Years to 7 Years Â (Child)	Phase 4	128	Other	Interventional	Allocation: Randomized|Intervention Model: Parallel Assignment|Masking: Triple (Participant, Care Provider, Investigator)|Primary Purpose: Treatment	CZDGA23.01.2011	2011-07-01	2012-04-01	2012-12-01	2011-07-07		2012-04-03	ChildrensMHIPoland, Warsaw, Poland		https://ClinicalTrials.gov/show/NCT01388712
1275	NCT03030664	Effect of L. Reuteri on Bowel Movements in Children (BIOWELL Study)	BIOWELL	Completed	No Results Available	Constipation	Dietary Supplement: L.reuteri|Drug: Placebo	Change in number of spontaneous bowel movements|rescue medication|fecal retention|weekly number of spontaneous bowel movements|Score of QOL|Pain during defecation	Centre Hospitalier Intercommunal Creteil|BioGaia AB	All	6 Months to 4 Years Â (Child)	Not Applicable	52	Other|Industry	Interventional	Allocation: Randomized|Intervention Model: Parallel Assignment|Masking: Triple (Participant, Care Provider, Investigator)|Primary Purpose: Treatment	BIOWELL|2016-A00419-42	2017-03-01	2021-06-30	2021-07-30	2017-01-25		2022-06-13	CH Sud francilien, Corbeil-Essonnes, France|CHI Creteil, CrÃ©teil, France|HÃ´pital J. Monod - Pavillon Femme MÃ¨re Enfant - Le Havre, Le Havre, France|HÃ´pital Saint Vincent-de-Paul, Lille, France|CHU Robert DebrÃ©, Paris, France		https://ClinicalTrials.gov/show/NCT03030664
1277	NCT00807326	A Comparison of Three Medications to Treat Diarrhea in Adults.		Completed	No Results Available	Diarrhea	Drug: Loperamide/simeticone 2 mg/125 mg caplets|Drug: Loperamide/simeticone 2 mg/125 mg chewable tablets|Drug: Probiotic Saccharomyces boulardii 250 mg capsules	Number of unformed stools|Time to last unformed stool|Time to complete relief of abdominal discomfort|Time to complete relief of diarrhea|Proportion of subjects with complete relief of diarrhea|Gas-related abdominal discomfort ratings - change from baseline at subsequent time points|Proportions of subjects with complete well-being|Subject's evaluation of treatment effectiveness for overall illnes…	McNeil AB|Johnson & Johnson Consumer and Personal Products Worldwide	All	18 Years and older Â (Adult, Older Adult)	Phase 4	415	Industry	Interventional	Allocation: Randomized|Intervention Model: Parallel Assignment|Masking: Single (Investigator)|Primary Purpose: Treatment	LOPDIR4002	2008-11-01	2009-08-01	2009-11-01	2008-12-11		2012-07-10	Manipal Goa Hospital, Goa, India|Vrundavan Hospital & Research Centre, Goa, India|North West Medical, San JosÃ© del Cabo, Baja California Sur, Mexico|Dr. MaxwellÂ´s Clinic, San Miguel de Allende, Guanuajuato, Mexico|Hospital Amerimed Puerto Vallarta, Puerto Vallarta, Jalisco, Mexico|Servicios Medicos de la Bahia, Puerto Vallarta, Jalisco, Mexico		https://ClinicalTrials.gov/show/NCT00807326
1278	NCT02974894	The Effects of Lactobacillus Plantarum on Cortisol, IgA and Alpha-amylase Levels in Human Saliva During Stress		Completed	No Results Available	Stress Reaction	Dietary Supplement: Probiotic (Lactobacillus Plantarum)|Dietary Supplement: Placebo	The impact of Lactobacillus plantarum on the levels of stress-induced cortisol in saliva.	Lund University	All	18 Years to 30 Years Â (Adult)	Not Applicable	42	Other	Interventional	Allocation: Randomized|Intervention Model: Parallel Assignment|Masking: Quadruple (Participant, Care Provider, Investigator, Outcomes Assessor)|Primary Purpose: Prevention	Exjobb stress	2013-02-01	2013-03-01	2013-05-01	2016-11-29		2016-12-01			https://ClinicalTrials.gov/show/NCT02974894
1280	NCT00368758	The Effect of Probioticson Bloating in IBS		Unknown status	No Results Available	Irritable Bowel Syndrome	Drug: Probiotic bacteria (Trevis R)	In-vitro production (quantified) of hydrogen and methane in feces|Recovery of ingested bacteria in feces by PCR|Quality of life (SF36-danish version)|VAS-scores for bloating, distention, abdominal pain, abdominal discomfort, flatulence|Abdominal height in lying position, waist circumference, weight	Royal Veterinary and Agricultural University, Denmark	Female	18 Years and older Â (Adult, Older Adult)	Not Applicable	20	Other	Interventional	Allocation: Randomized|Intervention Model: Crossover Assignment|Masking: Double|Primary Purpose: Treatment	JRA1	2006-08-01		2007-09-01	2006-08-25		2006-08-25	Dept. Human Nutrition, The Royal Veterinary and Agricultural University, Copenhagen, Denmark		https://ClinicalTrials.gov/show/NCT00368758
1303	NCT00737412	Efficacy of BIO-K+ CL1285Â® Prophylaxis in the Prevention of Traveler's Diarrhea in Adults		Completed	No Results Available	Diarrhea	Other: Probiotic: Bio-K+ CL1285|Other: Placebo	To determine the efficacy of Bio-K+ CL1285 RXÂ® in reducing traveler's diarrhea by comparing the incidence of diarrhea in travelers during their stay abroad and upon their return to Canada, following either BIO-K+CL1285 RXÂ® or placebo prophylaxis.|To compare the severity of diarrhea in travelers during their stay abroad and upon their return to Canada, following either BIO-K+CL1285 RXÂ® or place…	Bio-K Plus International Inc.|ethica Clinical Research Inc.	All	18 Years and older Â (Adult, Older Adult)	Phase 3	277	Industry	Interventional	Allocation: Randomized|Intervention Model: Parallel Assignment|Masking: Triple (Participant, Care Provider, Investigator)|Primary Purpose: Prevention	CL1285-TD-M02	2008-04-01	2009-12-01	2010-01-01	2008-08-19		2010-01-21	Clinique SantÃ© Voyage des Prairies, Joliette, Quebec, Canada|Clinique SantÃ© Voyage de Laval, Laval, Quebec, Canada|Clinique SantÃ© Voyage Saint-Luc, Montreal, Quebec, Canada|Sant Voyage Medisys, Montreal, Quebec, Canada		https://ClinicalTrials.gov/show/NCT00737412
1310	NCT05461833	FMT for Post-infectious IBS		Completed	No Results Available	Irritable Bowel Syndrome	Biological: Fecal transplantation|Drug: OTILONII BROMIDUM|Dietary Supplement: multi-strain probiotic	Change in Irritable bowel syndrome severity scoring system (IBS-SSS)|assesment of response rate|Change in BS Quality of Life Scale (IBS-QoL)|Change in Fatigue Assessment Scale (FAS)|Bacteriology measured in the stool flora by specialized non-culture techniques|Microbiome profile change	Bogomolets National Medical University|Ukrainian Research and Practical Centre of Endocrine Surgery, Transplantation of Endocrine Organs and Tissues of the Ministry of Health of Ukraine	All	18 Years to 65 Years Â (Adult, Older Adult)	Not Applicable	59	Other	Interventional	Allocation: Randomized|Intervention Model: Parallel Assignment|Masking: None (Open Label)|Primary Purpose: Treatment	FMT-PI-IBS	2020-09-01	2021-12-31	2022-01-15	2022-07-18		2022-07-18	Bogomolets National Medical University, Kyiv, Ukraine|Ukrainian Research and Practical Centre of Endocrine Surgery, Transplantation of Endocrine Organs and Tissues of the Ministry of Health of Ukraine, Kyiv, Ukraine		https://ClinicalTrials.gov/show/NCT05461833
1322	NCT03885973	Lactobacillus Plantarum IS 10560 Supplementation in Women With Functional Constipation		Completed	No Results Available	Constipation - Functional	Drug: Lactobacillus plantarum|Drug: Placebo	Short Chain Fatty Acid (SCFA) titer|Functional constipation symptom improvement (1)|Functional constipation symptom improvement (2)|Molecular Profile of Fecal Microbiome	Fakultas Kedokteran Universitas Indonesia|United States Agency for International Development (USAID)	Female	18 Years to 60 Years Â (Adult)	Phase 2|Phase 3	76	Other|U.S. Fed	Interventional	Allocation: Randomized|Intervention Model: Parallel Assignment|Masking: Double (Participant, Care Provider)|Primary Purpose: Treatment	18-01-0060	2018-07-28	2018-08-22	2018-08-22	2019-03-22		2019-03-25	Puskesmas Petamburan, Jakarta, DKI Jakarta, Indonesia	Study Protocol and Statistical Analysis Plan, https://ClinicalTrials.gov/ProvidedDocs/73/NCT03885973/Prot_SAP_000.pdf	https://ClinicalTrials.gov/show/NCT03885973
1333	NCT01463293	B. Lactis HN019 for Functional Constipation	CTT	Completed	Has Results	Constipation	Dietary Supplement: B. lactis HN019|Dietary Supplement: Placebo	Whole Gut Transit Time|Patient Assessment of Constipation Symptoms (PAC-SYM)|Patient Assessment of Constipation QoL (PAC-QoL)|Bowel Function Index|Adequate Relief of Constipation (Yes/no)|Bowel Movement Frequency|Stool Consistency|Overall Product Satisfaction|Adverse Event Frequency	Fonterra Research Centre|DuPont Nutrition and Health	All	18 Years to 70 Years Â (Adult, Older Adult)	Phase 3	224	Industry	Interventional	Allocation: Randomized|Intervention Model: Parallel Assignment|Masking: Quadruple (Participant, Care Provider, Investigator, Outcomes Assessor)|Primary Purpose: Treatment	11-SUS-02-FON-02	2012-03-01	2013-03-01	2013-05-01	2011-11-01	2014-07-24	2014-07-24	Arrowhead Family Health Center, Glendale, Arizona, United States|Diagnamics, Inc., Encinitas, California, United States|Digestive & Liver Disease Specialists, Garden Grove, California, United States|StayWell Research, Northridge, California, United States|Sprim ALS, San Francisco, California, United States|Westlake Medical Research, Westlake Village, California, United States|Research Across Amer…		https://ClinicalTrials.gov/show/NCT01463293
1337	NCT04951687	Acute and Chronic Effects of Ecologic BarrierÂ© on Mood and Cognition	ProCog	Recruiting	No Results Available	Cognitive Change|Mood	Dietary Supplement: Ecologic BarrierÂ©|Dietary Supplement: Placebo powder	Change in Corsi Block Tapping Test performance|Change in Immediate Word Recall from the Rey Auditory Verbal Learning Task|Rey Auditory Verbal Learning Task - Delayed Word Recall|Rey Auditory Verbal Learning Task - Word Recognition|Switching task|Go/No Go task|Leiden Index of Depression Sensitivity revised (LEIDS-r)|Positive and Negative Affect Schedule expanded (PANAS-x)|State Trait Anxiety Inven…	University of Reading|Winclove Probiotics	All	65 Years to 80 Years Â (Older Adult)	Not Applicable	30	Other	Interventional	Allocation: Randomized|Intervention Model: Crossover Assignment|Masking: Triple (Participant, Investigator, Outcomes Assessor)|Primary Purpose: Treatment	2020-02-01	2021-08-05	2022-05-01	2022-06-01	2021-07-07		2021-10-08	School of Psychology and Clinical Languages, Reading, United Kingdom	Study Protocol, https://ClinicalTrials.gov/ProvidedDocs/87/NCT04951687/Prot_000.pdf	https://ClinicalTrials.gov/show/NCT04951687
1338	NCT03100851	Effect of Probiotic on Constipation		Completed	No Results Available	Constipation	Dietary Supplement: Lactobacillus casei strain Shirota	change of stool consistency|change of defecation frequency|change of constipation-related symptom scores|Changes in stool short chain fatty acid content|Changes in gut microbiota	China Agricultural University	All	18 Years to 45 Years Â (Adult)	Phase 3	62	Other	Interventional	Allocation: N/A|Intervention Model: Single Group Assignment|Masking: None (Open Label)|Primary Purpose: Treatment	CAUConstipation-01	2015-08-02	2016-09-26	2017-03-17	2017-04-04		2017-06-29			https://ClinicalTrials.gov/show/NCT03100851
1349	NCT05026333	Cognitive and Biological Responses in Stress		Completed	No Results Available	Stress, Psychological|Anxiety	Other: Cognitive Stress Testing	Differences in Subjective Stress Response|Differences in Attention/Executive Function|Differences in Emotional Arousal System|Changes in Autonomic Measures - Heart Rate Variability|Changes in Autonomic Measures - diastolic and systolic blood pressure|Changes in Autonomic Measures - Skin Conductance	University of California, Los Angeles|Danone Nutricia Research	Female	18 Years to 45 Years Â (Adult)	Not Applicable	100	Other|Industry	Interventional	Allocation: Non-Randomized|Intervention Model: Parallel Assignment|Masking: Single (Participant)|Primary Purpose: Basic Science	IRB # 20-001921	2021-06-25	2022-07-15	2022-07-15	2021-08-30		2022-10-12	University of California, Los Angeles, Los Angeles, California, United States	Informed Consent Form, https://ClinicalTrials.gov/ProvidedDocs/33/NCT05026333/ICF_000.pdf	https://ClinicalTrials.gov/show/NCT05026333
1351	NCT01276626	Study of Bacteria on Mood and Bowel Symptoms in Patients With Irritable Bowel Syndrome		Completed	No Results Available	Irritable Bowel Syndrome|IBS	Dietary Supplement: Bifidobacterium longum|Other: Maltodextrin	Hospital Anxiety and Depression (HAD) scale.|Improvement in IBS symptoms.|Improvement in objective biomarkers.	NestlÃ©|McMaster University	All	21 Years to 65 Years Â (Adult, Older Adult)	Phase 1|Phase 2	40	Industry|Other	Interventional	Allocation: Randomized|Intervention Model: Parallel Assignment|Masking: Double (Participant, Investigator)|Primary Purpose: Treatment	Nestle 09.25.NRC	2011-01-01	2014-06-01	2014-06-01	2011-01-13		2014-08-05	McMaster University Medical Center, Hamilton, Ontario, Canada		https://ClinicalTrials.gov/show/NCT01276626
1356	NCT02728063	Lactibiane TolÃ©ranceÂ® in Individuals Suffering From Irritable Bowel Syndrome With Diarrheal Predominance	PILATE	Completed	No Results Available	Diarrhea Predominant Irritable Bowel Syndrome	Dietary Supplement: Lactibiane Tolerance	Change from baseline of intestinal permeability|Change from baseline of intestinal permeability - secondary 1|Change from baseline of intestinal permeability - secondary 2|Change from baseline of intestinal permeability - secondary 3|Change from baseline of intestinal permeability - secondary 4|Change from baseline of intestinal permeability - secondary 5|Change from baseline of intestinal permea…	PiLeJe	All	18 Years to 75 Years Â (Adult, Older Adult)	Not Applicable	30	Industry	Interventional	Allocation: N/A|Intervention Model: Single Group Assignment|Masking: None (Open Label)|Primary Purpose: Treatment	PEC15144	2016-05-11	2018-04-11	2018-04-11	2016-04-05		2021-02-23	CHU-HÃ´tel-Dieu, Service d'HÃ©pato-gastro-entÃ©rologie, Nantes, France		https://ClinicalTrials.gov/show/NCT02728063
1362	NCT04859075	Efficacy and Safety of Alflorex Bei Reizdarm in Patients With Irritable Bowel Syndrome		Terminated	No Results Available	Irritable Bowel Syndrome	Other: Bifidobacterium longum 35624	Relative change in overall IBS symptoms compared to day 1 (sum of abdominal pain, bloating, gas, difficulty in defecating/constipation and urgency/diarrhoea symptom scores)|Relative change in the individual IBS symptoms abdominal pain, gas, bloating, difficulty in defecating/constipation and urgency/diarrhoea compared to day 1|Severity score of irritable bowel syndrome compared to day 1|Efficacy …	Medice Arzneimittel PÃ¼tter GmbH & Co KG|BioTeSys GmbH	All	18 Years and older Â (Adult, Older Adult)		37	Industry|Other	Observational	Observational Model: Cohort|Time Perspective: Prospective	6630-0280-01	2021-05-05	2021-11-09	2021-11-09	2021-04-26		2022-01-06	Several General Practicioner and Gastroenterologists (Multicentric), DÃ¼sseldorf, Nordrhein-Westfalen, Germany		https://ClinicalTrials.gov/show/NCT04859075
1364	NCT02423564	A Study Investigating the Effect of Digesta-Lac in Healthy Adults With Occasional Constipation		Completed	No Results Available	Occasional Constipation	Dietary Supplement: Digesta Lac|Other: Placebo	Mean difference (probiotic - placebo) in the number of weekly complete spontaneous bowel movements|The between group difference in the average number of weekly complete spontaneous bowel movements|The percentage of responders vs. non- responders for the average number of weekly complete spontaneous bowel movements|The mean difference (probiotic - placebo) in the number of weekly spontaneous bowel…	KGK Science Inc.|Global Institute of Probiotics	All	18 Years to 65 Years Â (Adult, Older Adult)	Phase 2	54	Industry|Other	Interventional	Allocation: Randomized|Intervention Model: Parallel Assignment|Masking: Quadruple (Participant, Care Provider, Investigator, Outcomes Assessor)|Primary Purpose: Other	14PCHN	2015-06-12	2016-04-12	2016-05-01	2015-04-22		2018-04-11	KGK Synergize Inc., London, Ontario, Canada		https://ClinicalTrials.gov/show/NCT02423564
1366	NCT03395626	ID-JPL934 for Abnormal Bowel Movement		Unknown status	No Results Available	Abnormal Bowel Movement Such as Constipation, Diarrhea, Abdominal Pain	Dietary Supplement: ID-JPL934|Dietary Supplement: Placebo	symptom improvement effect|VAS score|QoL score	Seoul National University Hospital	All	19 Years to 80 Years Â (Adult, Older Adult)	Not Applicable	112	Other	Interventional	Allocation: Randomized|Intervention Model: Parallel Assignment|Masking: Triple (Participant, Care Provider, Investigator)|Primary Purpose: Treatment	ID-JPL934	2017-07-12	2017-10-02	2018-03-31	2018-01-10		2018-01-30	Seoul National University Bungdang Hospital, Seongnam-si, Gyeonggi-do, Korea, Republic of		https://ClinicalTrials.gov/show/NCT03395626
1371	NCT05266443	Lactobacillus-containing Cultured Milk Drink Alleviates Depression Score Among Adults With Irritable Bowel Syndrome		Recruiting	No Results Available	Irritable Bowel Syndrome With Subthreshold Depression	Dietary Supplement: Lactobacillus containing cultured milk drink|Dietary Supplement: Placebo cultured milk drink	Depression score|Depression severity scale|Quality of life score|IBS severity score|Acute stress biomarker|Depression biomarker	National University of Malaysia|Cotra Enterprises Sdn. Bhd.	All	18 Years to 65 Years Â (Adult, Older Adult)	Not Applicable	140	Other	Interventional	Allocation: Randomized|Intervention Model: Parallel Assignment|Masking: Double (Participant, Investigator)|Primary Purpose: Treatment	UKM PPI/111/8/JEP-2019-312	2019-11-22	2022-06-30	2022-07-31	2022-03-04		2022-03-04	Universiti Kebangsaan Malaysia, Bandar Tun Razak, Kuala Lumpur, Malaysia		https://ClinicalTrials.gov/show/NCT05266443
1375	NCT04808271	The Effects of Bifidobacterium Breve Bif195 for Diarrhea-predominant Irritable Bowel Syndrome		Recruiting	No Results Available	Irritable Bowel Syndrome	Dietary Supplement: Bifidobacterium breve Bif195|Dietary Supplement: Placebo	Change in IBS symptoms from baseline measured by IBS-severity scoring system (IBS-SSS) at 8 weeks|Change in quality of life from baseline measured by Irritable Bowel Syndrome-Quality of Life (IBS-QOL) Questionnaire Scores at 8 weeks|Changes from baseline in bowel habits at 8 weeks|Change from baseline in abdominal pain at 8 weeks|Adverse events	Hvidovre University Hospital|Chr Hansen	All	18 Years to 60 Years Â (Adult)	Not Applicable	60	Other|Industry	Interventional	Allocation: Randomized|Intervention Model: Parallel Assignment|Masking: Quadruple (Participant, Care Provider, Investigator, Outcomes Assessor)|Primary Purpose: Treatment	H-20060730	2021-04-16	2024-04-30	2030-11-30	2021-03-22		2021-04-22	Hvidovre Hospital, Copenhagen University, Hvidovre, Copenhagen, Denmark|Copenhagen University Hospital Hvidovre, Hvidovre, Denmark		https://ClinicalTrials.gov/show/NCT04808271
1376	NCT03815617	A Novel Formulation of Bifidobacterium Longum BB536 and Lactobacillus Rhamnosus HN001 With Vitamin B6 on IBS Patients	LLB	Completed	No Results Available	Irritable Bowel Syndrome	Dietary Supplement: Zircombi|Dietary Supplement: Placebo	Visual Analogue Scale, ranging from 0 to 100|Irritable Bowel Syndrome Symptom Severity Score (IBS-SSS)|Bristol Stool Form Scale (BSFS)|MEDSTYLE questionnaire|Intestinal permeability|Cultivable intestinal microbiota|Community level catabolic profiles|Fecal metabolome	University of Bari	All	18 Years to 70 Years Â (Adult, Older Adult)	Phase 3	25	Other	Interventional	Allocation: Randomized|Intervention Model: Crossover Assignment|Masking: None (Open Label)|Primary Purpose: Treatment	4651	2017-02-01	2018-05-31	2018-12-31	2019-01-24		2019-01-24	Clinica Medica "A. Murri", Department of Biomedical Sciences & Human Oncology, University of Bari Medical School, Bari, BA, Italy		https://ClinicalTrials.gov/show/NCT03815617
1384	NCT01909557	Acetyl-L-Carnitine Supplementation During HCV Therapy With Peg IFN-Î±2b Plus Ribavirin: Effect on Work Performance.		Completed	No Results Available	Quality of Life|Daily Activity|Fatigue	Drug: Acetyl-L-carnitine|Drug: placebo	Work performances	University of Catania	All	18 Years to 90 Years Â (Adult, Older Adult)	Phase 3	62	Other	Interventional	Allocation: Randomized|Intervention Model: Parallel Assignment|Masking: Double (Participant, Investigator)|Primary Purpose: Treatment	Unict10/1997	2010-01-01	2011-12-01	2011-12-01	2013-07-26		2013-07-26	University of Catania, Cannizzaro Hospital, Catania, Italy		https://ClinicalTrials.gov/show/NCT01909557
1388	NCT03370458	Lactobacillus Plantarum DR7 for Gut-Brain-Axis Benefits	DR7	Completed	No Results Available	Stress	Dietary Supplement: Lactobacillus plantarum DR7|Dietary Supplement: Placebo	Alleviation of stress|Alleviation of depression|Enhancement of cognition ability|Alleviation of respiratory tract infections|Alleviation of gastrointestinal disorders|Enhancement of immunity	Universiti Sains Malaysia|Clinical Nutrition Sdn Bhd	All	18 Years to 60 Years Â (Adult)	Not Applicable	118	Other	Interventional	Allocation: Randomized|Intervention Model: Parallel Assignment|Masking: Triple (Participant, Care Provider, Investigator)|Primary Purpose: Treatment	USM/JEPeM/17040228	2017-12-01	2018-03-31	2018-03-31	2017-12-12		2018-07-03	School of Industrial Technology, Universiti Sains Malaysia, Pulau Pinang, Penang, Malaysia		https://ClinicalTrials.gov/show/NCT03370458
1415	NCT00807157	Evaluation of a Probiotic On Anxiety and Stress in Healthy Adults Sensible to Daily Stress	BIOSTRESS	Completed	No Results Available	Anxiety|Stress	Dietary Supplement: PROBIOSTICKÂ® during 30 days|Dietary Supplement: Placebo during 30 days	SCL 90 questionnaire|Stress perÃ§u, coping de vitaliano, hospital anxiety and depression questionnaires and urinary cortisol measurement	Institut Rosell Lallemand	All	30 Years to 60 Years Â (Adult)	Not Applicable	66	Industry	Interventional	Allocation: Randomized|Intervention Model: Parallel Assignment|Masking: Double (Participant, Investigator)|Primary Purpose: Prevention	BIOSTRESS 11008	2008-12-01	2009-04-01	2009-04-01	2008-12-11		2009-04-24	Biofortis, Nantes, France		https://ClinicalTrials.gov/show/NCT00807157
1420	NCT00179582	Dose Ranging Study With the Probiotic Combination (VSL#3) in Diarrhea IBS		Terminated	No Results Available	IBS	Drug: VSL#3	Global improvement in IBS symptoms|Frequency of bowel movements|Changes in abdominal pain|Changes in bloating	Beth Israel Deaconess Medical Center	All	18 Years and older Â (Adult, Older Adult)	Not Applicable	180	Other	Interventional	Allocation: Randomized|Intervention Model: Parallel Assignment|Masking: Double|Primary Purpose: Treatment	2004P000001|VSL1	2005-01-01	2006-01-01	2006-01-01	2005-09-16		2019-02-27	BIDMC, Boston, Massachusetts, United States		https://ClinicalTrials.gov/show/NCT00179582
1434	NCT02592200	Effect of Lactobacillus Gasseri DSM 27123 on Functional Constipation in Healthy Women		Completed	No Results Available	Functional Constipation	Dietary Supplement: Lactobacillus gasseri DSM 27123|Dietary Supplement: Placebo	Change in frequency of complete spontaneous bowel movements (CSBMs)|Change in Stool Consistency (Bristol Stool Form scale)|Change in Patient-Assessment of Constipation Symptoms (PAC-SYM)|Change in Gastrointestinal Symptom Rating Scale (GSRS)|Proportion of responders|Number of participants with treatement related adverse events|Presence of Lactobacillus gasseri DSM 27123 in faeces|Need for laxativ…	BioGaia AB	Female	18 Years to 49 Years Â (Adult)	Not Applicable	40	Industry	Interventional	Allocation: Randomized|Intervention Model: Parallel Assignment|Masking: Quadruple (Participant, Care Provider, Investigator, Outcomes Assessor)|Primary Purpose: Treatment	CSUB0092	2015-10-05	2016-06-21	2016-07-31	2015-10-30		2021-01-05	CTC, Akademiska Sjukhuset, Uppsala, Sweden		https://ClinicalTrials.gov/show/NCT02592200
1435	NCT04647045	An Evaluation of Cultured Milk Drink on Immune Status of Patients With Irritable Bowel Syndrome: Constipation Predominant		Completed	No Results Available	Irritable Bowel Syndrome With Constipation	Dietary Supplement: Cultured milk drink	Serum cytokine level|Intestinal transit time|Fecal pH|Constipation related symptoms	National University of Malaysia|COTRA ENTERPRISES SDN BHD, MALAYSIA	All	18 Years to 50 Years Â (Adult)	Not Applicable	165	Other	Interventional	Allocation: Randomized|Intervention Model: Parallel Assignment|Masking: Single (Participant)|Primary Purpose: Basic Science	UKM PPI/111/8/JEP-2017-206	2017-05-02	2018-06-30	2018-08-01	2020-11-30		2020-12-01	Norfilza M Mokhtar, Kuala Lumpur, Wilayah Persekutuan, Malaysia		https://ClinicalTrials.gov/show/NCT04647045
1439	NCT02431533	The Efficacy of PX0612 In The Treatment Of Irritable Bowel Syndrome		Completed	Has Results	Irritable Bowel Syndrome With Diarrhea	Dietary Supplement: PX0612|Dietary Supplement: Di-Calcium Phosphate	Change in the Bowel Movements (Stool Frequency) Between the 'Intervention' Group and the 'Placebo' Group Over the Study Period.|Differences in Upper Gastrointestinal Symptoms Between the 'Intervention' Group and the 'Placebo' Group Over the Study Period.|Differences in Upper Gastrointestinal Symptoms- Vomiting Between the 'Intervention' Group and the 'Placebo' Group Over the Study Period.|Changes…	Pharmabiotix Inc|University of Alberta	All	18 Years to 65 Years Â (Adult, Older Adult)	Not Applicable	50	Industry|Other	Interventional	Allocation: Randomized|Intervention Model: Parallel Assignment|Masking: Double (Participant, Investigator)|Primary Purpose: Treatment	01-PBI-2012	2016-01-01	2018-08-01	2018-08-01	2015-05-01	2019-10-04	2020-06-12	University of Alberta Hospital, Edmonton, Alberta, Canada	Study Protocol and Statistical Analysis Plan: Statistical Analysis, https://ClinicalTrials.gov/ProvidedDocs/33/NCT02431533/Prot_SAP_000.pdf|"Statistical Analysis Plan: Final Report Version", https://ClinicalTrials.gov/ProvidedDocs/33/NCT02431533/SAP_001.pdf	https://ClinicalTrials.gov/show/NCT02431533
1443	NCT00904696	Tolerability and Effectiveness of Progut in Treatment of Irritable Bowel Syndrome		Completed	No Results Available	Irritable Bowel Syndrome (IBS)		The primary endpoint is patient's tolerance with the treatment.|Secondary endpoints are the resolution of gastrointestinal symptoms as assessed by a symptom questionnaire, patient's perception of effectiveness of the treatment and their overall satisfaction with the treatment.	National University Hospital, Singapore	All	18 Years and older Â (Adult, Older Adult)		50	Other	Observational	Observational Model: Case-Only|Time Perspective: Prospective	E/08/532	2009-05-01	2009-09-01	2009-09-01	2009-05-20		2014-04-28	National University Hospital, Singapore, Singapore		https://ClinicalTrials.gov/show/NCT00904696
1451	NCT01587846	Lactobacillus Reuteri in Treatment of Functional Abdominal Pain and Chronic Constipation in Children		Unknown status	No Results Available	Abdominal Pain|Constipation - Functional	Dietary Supplement: Administration of L.reuteri in children with abdominal pain|Dietary Supplement: Administration of placebo in children with abdominal pain|Dietary Supplement: Administration of L.reuteri in children with constipation|Dietary Supplement: Administration of placebo in children with constipation	Intensity of abdominal pain|Severity of chronic constipation|Intensity of abdominal pain after treatment|Severity of chronic constipation after treatment	Sisters of Mercy University Hospital|BioGaia AB	All	2 Years to 18 Years Â (Child, Adult)	Phase 3	300	Other|Industry	Interventional	Allocation: Randomized|Intervention Model: Parallel Assignment|Masking: Quadruple (Participant, Care Provider, Investigator, Outcomes Assessor)|Primary Purpose: Treatment	LR-2012-KL	2012-10-01	2013-06-01	2013-10-01	2012-04-30		2012-10-03	University Hospital Centre "Sisters of Mercy", Zagreb, Croatia		https://ClinicalTrials.gov/show/NCT01587846
1457	NCT03333070	The Use of Lactobacillus Reuteri in Functional Constipation in Children		Terminated	No Results Available	Functional Constipation	Dietary Supplement: probiotic - Lactobacillus reuteri|Other: placebo - with no active ingredient	The prevalence of constipation recurrence|failure of maintaining normal bowel movements without PEG and the need to resume PEG treatment|The number of bowel movements per week|The number of episodes of fecal incontinence per week|The stool consistency in patients without PEG treatment	HaEmek Medical Center, Israel	All	6 Months to 15 Years Â (Child)	Not Applicable	50	Other	Interventional	Allocation: Randomized|Intervention Model: Parallel Assignment|Masking: Triple (Participant, Care Provider, Investigator)|Primary Purpose: Treatment	0042-17-EMC	2018-06-26	2018-06-26	2018-06-26	2017-11-06		2018-10-04	Emek medical center, Afula, Israel		https://ClinicalTrials.gov/show/NCT03333070
1467	NCT00543478	Saccharomyces Boulardii in Diarrhea Dominant Irritable Bowel Syndrome	SBIBS	Unknown status	No Results Available	Irritable Bowel Syndrome	Drug: Saccharomyces boulardii|Drug: Methyl cellulose powder (low viscosity)	Any Improvement in symptoms of number of bowel habits, urgency, straining,sense of incomplete evacuation, stool form (evaluated by Bristol stool form scale, abdominal pain and bloating/flatulence|Improvement in quality of life in diarrhea dominant IBS by validated IBS-QOL questionnaire.	Aga Khan University	All	18 Years to 60 Years Â (Adult)	Phase 4	42	Other	Interventional	Allocation: Randomized|Intervention Model: Parallel Assignment|Masking: Triple (Participant, Care Provider, Investigator)|Primary Purpose: Treatment	SB|URC 071006MED	2007-10-01		2008-07-01	2007-10-15		2007-10-15	Gastroenterology outpatients clinics,Aga Khan University hospital, Karachi., Pakistan		https://ClinicalTrials.gov/show/NCT00543478
1475	NCT03613545	Fecal Microbiota Transplantation for Irritable Bowel Syndrome		Recruiting	No Results Available	Irritable Bowel Syndrome|Fecal Microbiota Transplantation	Procedure: fecal microbiota transplantation|Procedure: Infusion of sham|Drug: probiotics, antibiotics or antidepressants	Change in Irritable Bowel Syndrome assessed by Symptom Severity Score (IBS-SSS)|Change in Irritable Bowel Syndrome assessed by Quality of Life (IBS-QOL) Questionnaire Scores|Change in Depression and Anxiety assessed by Hamilton Depression Rating Scale (HAMD) and Hamilton Anxiety Rating Scale(HAMA)	Guangzhou First People's Hospital	All	18 Years to 75 Years Â (Adult, Older Adult)	Phase 2|Phase 3	120	Other	Interventional	Allocation: Randomized|Intervention Model: Parallel Assignment|Masking: Single (Participant)|Primary Purpose: Treatment	K-2017-078-02	2018-08-10	2028-12-31	2030-12-31	2018-08-03		2021-08-03	Guangzhou First People's Hospital, Guangzhou, Guangdong, China		https://ClinicalTrials.gov/show/NCT03613545
1482	NCT01375712	Efficacy Evaluation of Probiotic Product on Bowel Habits in Healthy Subjects		Completed	No Results Available	Constipation	Dietary Supplement: Fermented milk containing Lactobacillus casei strain Shirota|Dietary Supplement: Placebo	Change in the proportion of subjects who produce hard or lumpy stools not less than 25%(â‰¥25%) of weekly number of bowel movements|Weekly average Bristol Stool Form Scale score|Weekly number of spontaneous bowel movements|Weekly number of spontaneous complete bowel movements|Patient Assessment of Constipation Symptoms (PAC-SYM) score|Patient Assessment of Constipation Quality of Life (PAC-QOL) s…	Yakult Honsha Co., LTD	All	18 Years to 65 Years Â (Adult, Older Adult)	Not Applicable	238	Industry	Interventional	Allocation: Randomized|Intervention Model: Parallel Assignment|Masking: Double (Participant, Investigator)|Primary Purpose: Treatment	YAK_BSFS	2011-06-01	2011-10-01	2011-10-01	2011-06-17		2012-01-31	Harrison Clinical Research Deutschland GmbH, Munich, Germany		https://ClinicalTrials.gov/show/NCT01375712
1494	NCT00135031	Efficacy of an Encapsulated Probiotic Bifidobacterium Infantis 35624 in Irritable Bowel Syndrome		Completed	No Results Available	Irritable Bowel Syndrome	Drug: Bifidobacterium infantis 35624	The primary efficacy variable was the abdominal pain score|Bloating/distension, sense of incomplete evacuation, straining, urgency, passage of gas, number of bowel movements, passage of mucus, a composite symptom score, subject's assessment of IBS symptom relief, and quality of life	Procter and Gamble|Alimentary Health Ltd	Female	18 Years to 65 Years Â (Adult, Older Adult)	Phase 3	362	Industry	Interventional	Allocation: Randomized|Intervention Model: Parallel Assignment|Masking: Double (Participant, Investigator)|Primary Purpose: Treatment	2002089	2004-01-01	2004-09-01	2004-09-01	2005-08-25		2011-06-15	Yaxley Group Practice, The Health Centre, Peterborough, Cambridgeshire, United Kingdom|The Staploe Medical Centre, Soham, Cambridgeshire, United Kingdom|Wansford Surgery, Wansford, Cambridgeshire, United Kingdom|Old School Surgery, Greenisland, County Antrim, United Kingdom|Springhill Surgery, Bangor, County Down, United Kingdom|Downpatrick Health Centre, Downpatrick, County Down, United Kingdom|…		https://ClinicalTrials.gov/show/NCT00135031
1505	NCT04534036	Tolerability and Functional Assessment of a Novel Children's Synbiotic	PDS-08â„¢	Recruiting	No Results Available	Constipation|Signs and Symptoms|Digestive Signs and Symptoms|Infrequent or Difficult Evacuation	Dietary Supplement: PDS-08|Other: Placebo	Percentage of participants who are spontaneous bowel movement responders, defined as having an average of â‰¥ 4 complete spontaneous bowel movements (CSBMs) per week and an average increase of â‰¥ 1 CSBM from baseline, by age group: 3-6, 7-12, 13-17 years.|Average increase from baseline of Bristol Stool Form Scale (BSFS) score by â‰¥ 1 point (stool characterized as an increase to either type 2 or…	Seed Health|Curebase, Inc.	All	3 Years to 17 Years Â (Child)	Not Applicable	100	Industry|Other	Interventional	Allocation: Randomized|Intervention Model: Parallel Assignment|Masking: Double (Participant, Care Provider)|Primary Purpose: Treatment	PDS-08	2020-08-13	2021-11-14	2022-01-10	2020-09-01		2021-08-18	Curebase, Inc., San Francisco, California, United States		https://ClinicalTrials.gov/show/NCT04534036
1513	NCT01887483	Vetal Laban Intervention Trial Assessing Bowel Symptoms	KF_2013	Terminated	No Results Available	Irritable Bowel Syndrome	Dietary Supplement: Vetal Laban active|Dietary Supplement: Placebo	change in functional bowel symptoms|change in adequate relief of bowel symptoms|change in stool defecation frequency|change in stool microbiota|change in prevalence of adverse events|change in stool consistency	Danisco|Almarai|Clinart International	All	18 Years to 65 Years Â (Adult, Older Adult)	Phase 4	62	Industry|Other	Interventional	Allocation: Randomized|Intervention Model: Parallel Assignment|Masking: Quadruple (Participant, Care Provider, Investigator, Outcomes Assessor)	KF_2013	2014-03-01	2015-12-01	2015-12-01	2013-06-27		2015-12-22	King Fahd Medical City, Riyadh, Saudi Arabia|King Khalid University Hospital, Riyadh, Saudi Arabia		https://ClinicalTrials.gov/show/NCT01887483
1518	NCT04231162	Effect of an 8-week Bifidobacterium Lactis HN019 Supplementation on Functional Constipation	BifidoDigest	Completed	No Results Available	Functional Constipation	Dietary Supplement: Active product|Dietary Supplement: Control product	Change from baseline of stool frequency|Stool consistency|Degree of straining|Abdominal pain severity|Bloating severity|Constipation symptoms assessment by the participant|Quality of life related to constipation assessment by the participant|Use of rescue medication	Danisco|BioFortis	All	18 Years to 70 Years Â (Adult, Older Adult)	Not Applicable	224	Industry|Other	Interventional	Allocation: Randomized|Intervention Model: Parallel Assignment|Masking: Quadruple (Participant, Care Provider, Investigator, Outcomes Assessor)|Primary Purpose: Treatment	NH-03643 (PEC18369)|2019-A00720-57	2020-09-16	2022-01-21	2022-01-21	2020-01-18		2022-02-23	CEN, Dijon, France|Eurofins Optimed, GiÃ¨res, France|Institut Pasteur de Lille, Lille, France|Biofortis, Saint-Herblain, France		https://ClinicalTrials.gov/show/NCT04231162
1522	NCT01682798	Study of Yili "Changqing" Pro-ABB Yoghurt in the Improvement of Human Gastrointestinal Tract System		Completed	No Results Available	Constipation|Dyspepsia|Flatulence|Abdominal Pain	Dietary Supplement: Placebo yoghurt|Dietary Supplement: Yili "Chang Qing" Pro-ABB yoghurt (Formula 1)|Dietary Supplement: Yili "Chang Qing" Pro-ABB yoghurt (Formula 2)	Change in constipation condition after 3 weeks|Change in gut resident flora after 3 weeks	Inner Mongolia Yili Industrial Group Co., Ltd	All	25 Years to 45 Years Â (Adult)	Not Applicable	400	Industry	Interventional	Allocation: Randomized|Intervention Model: Parallel Assignment|Masking: Double (Participant, Investigator)|Primary Purpose: Prevention	YL/LC-001	2009-05-01	2009-06-01	2009-07-01	2012-09-11		2012-10-25	NanMoFang Community Health Service Center, ChaoYang District, Beijing, China|JuQuan Community Health Service Center, Gucun, Baoshan District,, Shanghai, China		https://ClinicalTrials.gov/show/NCT01682798
1529	NCT04511221	BacterioPHAGE for Gastrointestinal Health 2 Study	PHAGE2	Completed	No Results Available	Mild Gastrointestinal Symptoms in Healthy Adults	Dietary Supplement: Bifidobacterium animals subsp. lactis BL04+PreforPro|Dietary Supplement: Bifidobacterium animals subsp. lactis BL04|Other: Placebo	Gastrointestinal Symptoms|Bowel Function|Microbiota Analysis|Blood pressure|Endothelial Function|Plasma Lipids|Comprehensive Metabolic Panel	Colorado State University	All	18 Years to 65 Years Â (Adult, Older Adult)	Not Applicable	93	Other	Interventional	Allocation: Randomized|Intervention Model: Parallel Assignment|Masking: Triple (Participant, Investigator, Outcomes Assessor)|Primary Purpose: Other	19-9145H	2018-10-01	2019-10-31	2020-03-31	2020-08-13		2020-08-13	Colorado State University, Fort Collins, Colorado, United States		https://ClinicalTrials.gov/show/NCT04511221
1533	NCT04627337	Efficacy and Safety of Saccharomyces Boulardii in the Treatment of Small Intestinal Bacterial Overgrowth		Completed	No Results Available	Irritable Bowel Syndrome	Drug: Saccharomyces Boulardii 250 MG|Behavioral: Dietary advice following a low fermentation diet	Change in symptom severity measured by the Irritable Bowel Syndrome Symptom Severity Scale|Change in hydrogen excretion measured by lactulose breath test	Centro de EducaciÃ³n Medica e Investigaciones ClÃ­nicas Norberto Quirno	All	18 Years and older Â (Adult, Older Adult)	Phase 4	71	Other	Interventional	Allocation: Randomized|Intervention Model: Parallel Assignment|Masking: None (Open Label)|Primary Purpose: Treatment	CEIBO01	2017-02-01	2018-07-30	2018-08-31	2020-11-13		2020-11-13	CEMIC, Buenos Aires, Argentina		https://ClinicalTrials.gov/show/NCT04627337
1534	NCT03277157	B. Lactis B94 Effects of Gastrointestinal Function		Completed	No Results Available	Quality of Life	Dietary Supplement: B. lactis B94|Dietary Supplement: Placebo	Stool frequency|Stool frequency percentage change|Bristol Stool Form|Gastrointestinal symptoms|Compliance	University of Florida|Lallemand Health Solutions	All	18 Years to 75 Years Â (Adult, Older Adult)	Not Applicable	28	Other|Industry	Interventional	Allocation: Randomized|Intervention Model: Crossover Assignment|Masking: Quadruple (Participant, Care Provider, Investigator, Outcomes Assessor)|Primary Purpose: Other	IRB201701976	2017-12-08	2018-10-31	2019-07-17	2017-09-08		2019-08-28	ARC of Alachua County, Gainesville, Florida, United States|UF Health Pediatrics - Gerold L. Schiebler CMS Center, Gainesville, Florida, United States|Food Science and Human Nutrition Department, University of Florida, Gainesville, Florida, United States		https://ClinicalTrials.gov/show/NCT03277157
1541	NCT02004288	The Role of Lactobacillus Reuteri in Children and Adolescents With Anorexia Nervosa		Completed	Has Results	Anorexia Nervosa|Constipation	Dietary Supplement: Lactobacillus reuteri Protectis DSM17938	Number of Participants That Drop Out From Rome III Criteria for Constipation|Normalization of Body Weight	BioGaia AB	All	8 Years to 18 Years Â (Child, Adult)	Not Applicable	31	Industry	Interventional	Allocation: Randomized|Intervention Model: Parallel Assignment|Masking: Triple (Participant, Care Provider, Investigator)|Primary Purpose: Supportive Care	CSUB0083	2013-12-01	2016-09-01	2016-09-01	2013-12-09	2021-06-22	2021-06-23	Pediatric Department Clinical Hospital Centre Sestre milosrdnice Gastroenterology, Hepatology and Nutrition Ward, Zagreb, Croatia		https://ClinicalTrials.gov/show/NCT02004288
1554	NCT04364750	Biomarkers of Diet-microbiota Interactions in Irritable Bowel Syndrome		Recruiting	No Results Available	Irritable Bowel Syndrome	Dietary Supplement: L-Histidine|Dietary Supplement: High-FODMAP beverage|Dietary Supplement: Low-FODMAP beverage|Dietary Supplement: Lactobacillus acidophilus CL1285, L. casei LBC80R and L. rhamnosus CLR2.|Other: Placebo	Metabolites in stool, urine and blood|Expression of hdc gene by stool bacteria|Stool microbiota composition|Worsening of IBS symptoms following High-FODMAP challenge|Changes in IBS symptoms|Changes in general GI symptoms|Levels of anxiety, depression and stress|Changes in dietary intake	McMaster University	All	18 Years to 75 Years Â (Adult, Older Adult)	Early Phase 1	30	Other	Interventional	Allocation: Randomized|Intervention Model: Crossover Assignment|Masking: Quadruple (Participant, Care Provider, Investigator, Outcomes Assessor)|Primary Purpose: Other	BFIBS	2021-07-15	2023-07-01	2023-12-01	2020-04-28		2022-03-04	McMaster University Medical Centre, Hamilton, Ontario, Canada|Kingston Health Sciences Centre, Kingston, Ontario, Canada		https://ClinicalTrials.gov/show/NCT04364750
1617	NCT05052489	Registry and Clinical Observation of Children With Diarrhoeal Disease		Not yet recruiting	No Results Available	Diarrhea	Other: registy	Clinical outcomes of diarrhoeal disease in children|Influencing factors of clinical outcomes|Direct medical costs|effectiveness of combined clostridium butyricum and bifidobacterium powders|safety evaluation	Zhejiang University	All	up to 18 Years Â (Child, Adult)		4000	Other	Observational	Observational Model: Cohort|Time Perspective: Prospective	MJiang-001	2021-09-01	2021-12-01	2022-05-01	2021-09-22		2021-09-22	Children's Hospital Affiliated to Zhejiang University Medical College, Hangzhou, Zhejiang, China		https://ClinicalTrials.gov/show/NCT05052489
1623	NCT01968408	Lactobacillus Reuteri DSM 17938 in Preventing Nosocomial Diarrhea in Children		Completed	No Results Available	Diarrhea	Dietary Supplement: Lactobacillus reuteri DSM 17938|Dietary Supplement: Placebo	Incidence of nosocomial diarrhea (defined as the passage of 3 or more loose or watery stools in a 24-hour period that will occur more than 72 hours after admission)|Incidence of diarrhea- passage of 3 or more loose or watery stools in a 24-h period|Duration of diarrhea (ie, time till the last loose or watery stool from the onset of diarrhea)|Need and the length of intravenous rehydration due to d…	Medical University of Warsaw	All	1 Month to 48 Months Â (Child)	Phase 3	184	Other	Interventional	Allocation: Randomized|Intervention Model: Parallel Assignment|Masking: Quadruple (Participant, Care Provider, Investigator, Outcomes Assessor)|Primary Purpose: Prevention	KB/125/2012	2012-09-01	2015-02-01	2015-02-01	2013-10-24		2015-06-18	Department of Pediatrics, Medical University of Warsaw, Warsaw, Poland		https://ClinicalTrials.gov/show/NCT01968408
1626	NCT04605783	Trial to Evaluate Dietary Supplements to Maintain Gut Health During Travel	P3	Not yet recruiting	No Results Available	Diarrhea	Dietary Supplement: FlorastorÂ®|Dietary Supplement: TravelanÂ®|Other: Placebo	Incidence of gut health deficiencies|Compliance and tolerability|Differences in gut health associated enteropathogen distribution	Uniformed Services University of the Health Sciences|US Defense Health Program	All	18 Years to 70 Years Â (Adult, Older Adult)	Not Applicable	1302	U.S. Fed|Other	Interventional	Allocation: Randomized|Intervention Model: Parallel Assignment|Masking: Triple (Participant, Care Provider, Investigator)|Primary Purpose: Prevention	IDCRP-123	2022-04-15	2023-05-30	2023-12-31	2020-10-28		2021-12-09	Naval Medical Center San Diego, San Diego, California, United States|Tripler Army Medical Center, Honolulu, Hawaii, United States|New York Center for Travel and Tropical Medicine, New York, New York, United States|Naval Medical Center Camp Lejeune, Camp Lejeune, North Carolina, United States|Naval Medical Center Portsmouth, Portsmouth, Virginia, United States|Madigan Army Medical Center, Tacoma, …		https://ClinicalTrials.gov/show/NCT04605783
1628	NCT04890405	Clinical Study of Selective Fecal Microbiota Transplantation in the Treatment of Irritable Bowel Syndrome.		Not yet recruiting	No Results Available	Irritable Bowel Syndrome Variant of Childhood	Procedure: Standardized FMT|Combination Product: Precision Flora Transplantation	IBS-SSS score|Clinical remission rate|GSRS score|IBS-QoL score|PHQ-9|GAD-7|SAS|SDS|Intestinal flora	Yanling Wei|Third Military Medical University	All	18 Years to 75 Years Â (Adult, Older Adult)	Not Applicable	70	Other	Interventional	Allocation: Randomized|Intervention Model: Parallel Assignment|Masking: Single (Outcomes Assessor)|Primary Purpose: Treatment	TMMU-DP-GI-JZ-001	2021-05-20	2021-10-01	2022-10-01	2021-05-18		2021-05-18			https://ClinicalTrials.gov/show/NCT04890405
1629	NCT05346432	Effects of Lactobacillus Paracasei PS23 on Anti-fatigue		Completed	No Results Available	Fatigue	Dietary Supplement: PS23	Stress assessment - difference of Testosterone level|Difference in Clinical Biochemistry of CK level|Difference of Muscle damage - blood level of myoglobin|Oxidative stress assessment - blood of MDA level|Difference in Oxidative stress - blood level of CRP|The Countermovement Jump (CMJ) Test|Wingate Anaerobic Test (WAnT)|Isometric Mid-Thigh Pull (IMTP)|Gut microbiota|Change in Perceived Stress Sc…	Chi-Chang Huang|Bened Biomedical Co., Ltd.|National Taiwan Sport University	All	20 Years to 40 Years Â (Adult)	Not Applicable	120	Other|Industry	Interventional	Allocation: Randomized|Intervention Model: Parallel Assignment|Masking: Triple (Participant, Investigator, Outcomes Assessor)|Primary Purpose: Other	22-003-A2	2022-05-01	2022-07-10	2022-07-10	2022-04-26		2022-07-12	National Taiwan Sport University, Taoyuan, Taiwan		https://ClinicalTrials.gov/show/NCT05346432
1635	NCT03359499	Impact of Bacillus Clausii Administration on Irritable Bowel Syndrome Patients		Completed	No Results Available	Irritable Bowel Syndrome	Drug: Bacillus clausii|Drug: Trimebutine	Symptomatic response|Symptomatic relapse	Hospital Britanico	All	18 Years and older Â (Adult, Older Adult)	Phase 2|Phase 3	80	Other	Interventional	Allocation: Randomized|Intervention Model: Parallel Assignment|Masking: None (Open Label)|Primary Purpose: Treatment	HB744	2017-08-12	2017-10-25	2017-11-23	2017-12-02		2018-03-13	Hospital Britanico, Buenos Aires, Caba, Argentina		https://ClinicalTrials.gov/show/NCT03359499
1642	NCT02419027	A Multi-center Human Study to Evaluate the Efficacy and Safety of Â®GI Flora in Subjects With Irritable Bowel Syndrome		Unknown status	No Results Available	Irritable Bowel Syndrome	Dietary Supplement: GI Flora|Dietary Supplement: Placebo	Visual Analogue Scale for abdominal pain	Seoul National University Hospital	All	19 Years to 70 Years Â (Adult, Older Adult)	Not Applicable	116	Other	Interventional	Allocation: Randomized|Intervention Model: Parallel Assignment|Masking: Double (Participant, Investigator)|Primary Purpose: Treatment	CBT-GS14	2015-05-01	2016-05-01	2016-12-01	2015-04-17		2015-04-17			https://ClinicalTrials.gov/show/NCT02419027
1659	NCT04950296	To Study the Efficacy and Safety of L. Plantarum UALp-05TM in Diarrhea- Predominant-irritable Bowel Syndrome		Completed	No Results Available	Irritable Bowel Syndrome With Diarrhea	Other: Group I: L. plantarum UALp-05TM,|Other: Group II: L. plantarum UALp-05TM,|Other: Microcrystalline cellulose	Irritable Bowel Syndrome Symptom Severity Scale|Abdominal Pain Severity Numeric Rating Scale|Bristol Stool Scale|Irritable Bowel Syndrome Symptom Severity Scale percent responder|Irritable Bowel Syndrome -Quality of Life	Vedic Lifesciences Pvt. Ltd.	All	18 Years to 70 Years Â (Adult, Older Adult)	Not Applicable	314	Industry	Interventional	Allocation: Randomized|Intervention Model: Parallel Assignment|Masking: Quadruple (Participant, Care Provider, Investigator, Outcomes Assessor)|Primary Purpose: Other	UAS201003/LPLANTARUMUALP05IBS	2021-09-16	2022-05-05	2022-05-05	2021-07-06		2022-07-11	Apex Gastro Clinic and Hospital,, Ahmedabad, Gujarat, India|SN Gastro and Liver Clinic, Ahmedabad, Gujarat, India|Ahmedabad Gastro Associates,, Ahmedabad, Gujarat, India|Aman Hospital and research center, Vadodara, Gujarat, India|My Health Clinic,, Mumbai, Maharashtra, India|Dr. Khanna Clinic,, Mumbai, Maharashtra, India|Stress Test Clinic, Mumbai, Maharashtra, India|Samarth Digestive Disease Cen…		https://ClinicalTrials.gov/show/NCT04950296
1669	NCT01837940	Efficacy of a Dietary Supplementation With Lactobacillus Reuteri for Digestive Health in an Elderly Population		Completed	No Results Available	Constipation|Diarrhea|Indigestion|Reflux|Abdominal Pain	Dietary Supplement: Placebo|Dietary Supplement: Lactobacillus reuteri DSM 17938	Change from baseline Gastrointestinal symptoms to 3months|Change in use of intestinal motility regulating substances during the 3-month intervention period	Ã–rebro University, Sweden|BioGaia AB	All	65 Years and older Â (Older Adult)	Phase 3	290	Other|Industry	Interventional	Allocation: Randomized|Intervention Model: Parallel Assignment|Masking: Quadruple (Participant, Care Provider, Investigator, Outcomes Assessor)|Primary Purpose: Treatment	2012/309	2013-04-01	2013-09-01	2013-09-01	2013-04-23		2014-12-05	Ã–rebro University, Ã–rebro, NÃ¤rke, Sweden		https://ClinicalTrials.gov/show/NCT01837940
1671	NCT03150212	Effect of Saccharomyces Cerevisiae on the Improvement of Gastro-intestinal Disorders Associated to IBS With C Phenotype	IBS-GO	Completed	No Results Available	Constipation-predominant Irritable Bowel Syndrome	Dietary Supplement: Saccharomyces cerevisiae CNCM I-3856|Dietary Supplement: Placebo	Abdominal pain/discomfort score rated with Likert scale (ranging from 0 to 7)	Lesaffre International	All	18 Years to 75 Years Â (Adult, Older Adult)	Not Applicable	456	Industry	Interventional	Allocation: Randomized|Intervention Model: Parallel Assignment|Masking: Quadruple (Participant, Care Provider, Investigator, Outcomes Assessor)|Primary Purpose: Treatment	2016-A01574-47	2017-03-20	2019-05-09	2019-05-09	2017-05-12		2019-05-21	General pratices, France, France|Eurofins Optimed, Gieres, France|CrÃ©abio RhÃ´ne Alpes, Givors, France|Institut Pasteur de Lille, Lille, France|Biofortis MÃ©rieux NutriSciences, Saint Herblain, France		https://ClinicalTrials.gov/show/NCT03150212
1672	NCT01886781	Effect of Lactobacillus Plantarum 299v on Symptoms of Irritable Bowel Syndrome		Completed	Has Results	Irritable Bowel Syndrome	Drug: Lactobacillus plantarum 299v|Drug: Placebo comparator|Other: Run in period|Other: Wash - out period	A Change in Abdominal Pain Severity	University of Stellenbosch|NestlÃ¨ Nutrition Institute Africa|National Research Foundation (NRF) (RSA)	All	18 Years and older Â (Adult, Older Adult)	Phase 4	81	Other	Interventional	Allocation: Randomized|Intervention Model: Parallel Assignment|Masking: Double (Participant, Investigator)|Primary Purpose: Treatment	N10-08-270	2011-01-01	2013-06-01	2013-06-01	2013-06-26	2014-09-29	2014-09-29	Netcare Greenacres Hospital, Port Elizabeth, Eastern Cape, South Africa		https://ClinicalTrials.gov/show/NCT01886781
1675	NCT01613456	Effect of Saccharomyces Cerevisiae on the Symptoms of Irritable Bowel Syndrome		Completed	No Results Available	Irritable Bowel Syndrome	Dietary Supplement: Saccharomyces cerevisiae CNCM I-3856|Dietary Supplement: Placebo	Change from baseline in discomfort score,obtained by Daily Likert Scale averaged by week	Lesaffre International|BioFortis|University of Nottingham	All	18 Years to 75 Years Â (Adult, Older Adult)	Not Applicable	364	Industry|Other	Interventional	Allocation: Randomized|Intervention Model: Parallel Assignment|Masking: Quadruple (Participant, Care Provider, Investigator, Outcomes Assessor)|Primary Purpose: Supportive Care	PEC11010|ID RCB: 2011-A00915-36	2011-12-01	2013-06-01	2013-06-01	2012-06-07		2015-05-14	Biofortis, Saint Herblain, France		https://ClinicalTrials.gov/show/NCT01613456
1677	NCT02073006	A Study to Evaluate the Effects of a Natural Supplement in Adults With Chronic Functional Constipation		Completed	No Results Available	Constipation	Dietary Supplement: Natural Fibre Supplement	Number of bowel movements per week|Stool consistency, as measured by the Bristol Stool Form Scale|Quality of life as measured by the Quality of Life Questionnaire (PAC-QOL)|Constipation symptoms as measured by PAC-SYM|Laxative use by subjects with functional constipation	Atlantia Food Clinical Trials	All	18 Years to 80 Years Â (Adult, Older Adult)	Phase 2|Phase 3	70	Industry	Interventional	Allocation: Randomized|Intervention Model: Parallel Assignment|Masking: Quadruple (Participant, Care Provider, Investigator, Outcomes Assessor)|Primary Purpose: Treatment	AFCRO-048	2014-02-01	2014-07-01	2014-10-01	2014-02-27		2015-01-15	Atlantia Food Clinical Trials, University College Cork, Cork, Ireland		https://ClinicalTrials.gov/show/NCT02073006
1678	NCT01286376	Evaluating the Effectiveness of LACTOFOS in Constipated Patients	COSI	Unknown status	No Results Available	Constipation	Dietary Supplement: Symbiotic Lactofos|Dietary Supplement: Maltodextrin	Frequency of stool - Chart	University of Sao Paulo|Ganep Human Nutrition	Female	18 Years to 75 Years Â (Adult, Older Adult)	Phase 3	60	Other	Interventional	Allocation: Randomized|Intervention Model: Parallel Assignment|Masking: Double (Participant, Investigator)|Primary Purpose: Treatment	COSI	2010-08-01	2011-03-01	2011-08-01	2011-01-31		2011-01-31	Ganep NutriÃ§Ã£o Humana, SÃ£o Paulo, Brazil		https://ClinicalTrials.gov/show/NCT01286376
1682	NCT00932841	The Use of VSL#3 in Irritable Bowel Syndrome in Children	VSL#3	Terminated	No Results Available	Irritable Bowel Syndrome	Other: Placebo|Drug: VSL#3 900 billion bacteria|Drug: VSL#3 90 billion bacteria	The Gastrointestinal Symptom Rating Scale|Coddington life events questionnaire	Dayton Children's Hospital|National Institutes of Health (NIH)	All	13 Years to 18 Years Â (Child, Adult)	Phase 1	15	Other|NIH	Interventional	Allocation: Randomized|Intervention Model: Parallel Assignment|Masking: Triple (Participant, Care Provider, Investigator)|Primary Purpose: Treatment	04-007|R21AT003400-01A2	2008-01-01	2011-08-01	2011-08-01	2009-07-03		2012-03-20	Children's Medical Center of Dayton, Dayton, Ohio, United States		https://ClinicalTrials.gov/show/NCT00932841
1684	NCT04598295	SH-DS01 on Fecal Metagenomic Stability		Unknown status	No Results Available	Irritable Bowel Syndrome	Drug: DS-01	Maintenance or increase of diversity within the DS-01 treatment group [baseline-Day 84]|Percentage of responders|Improvement by â‰¥ 15% in one or more individual IBS symptoms: abdominal pain, bloating, bowel movement difficulty, or stool consistency.|Abdominal pain responder|CSBM Responder|Global Improvement in IBS|Adequate Relief|VSI responder	Beth Israel Deaconess Medical Center|Seed Health	All	18 Years and older Â (Adult, Older Adult)	Phase 2	100	Other|Industry	Interventional	Allocation: Randomized|Intervention Model: Parallel Assignment|Masking: Quadruple (Participant, Care Provider, Investigator, Outcomes Assessor)|Primary Purpose: Treatment	2019P-000274	2020-10-20	2021-09-30	2021-12-31	2020-10-22		2020-11-03	Beth Israel Deaconess Medical Center, Boston, Massachusetts, United States		https://ClinicalTrials.gov/show/NCT04598295
1704	NCT02391220	Assessment of the Symbiotic Fermented Milk in Patients With Irritable Bowel Syndrome		Completed	No Results Available	Irritable Bowel Syndrome	Other: LCA symbiotic fermented milk|Other: heat-treated fermented milk	Quality of life|Improvements in IBS symptoms (bloating, abdominal pain, satisfaction with bowel movement, stool frequency and stool consistency)	Clinres Farmacija d.o.o.|Competence Centre for Biotechnology Research and Innovation|European Regional Development Fund|Ministry of Education, Science and Sport of the Republic of Slovenia|Institute of Dairy Science and probiotics, Biotechnical Faculty, UL|Dairy Celeia	All	18 Years to 65 Years Â (Adult, Older Adult)	Not Applicable	76	Industry|Other	Interventional	Allocation: Randomized|Intervention Model: Parallel Assignment|Masking: Quadruple (Participant, Care Provider, Investigator, Outcomes Assessor)|Primary Purpose: Treatment	KC_BRIN	2012-02-01	2013-01-01	2013-01-01	2015-03-18		2015-07-28			https://ClinicalTrials.gov/show/NCT02391220
1710	NCT05054309	A Trial to Evaluate the Effects of Bifidobacterium Longum NCC3001 on Intestinal and Psychological Symptoms in Subjects With Irritable Bowel Syndrome		Recruiting	No Results Available	IBS - Irritable Bowel Syndrome	Dietary Supplement: Bifidobacterium longum	To evaluate the effect of Bifidobacterium Longum (BL NCC3001) on Gastrointestinal Symptoms|To evaluate the effect of Bifidobacterium Longum (BL NCC3001) on Psychological Symptoms|Hospital Anxiety Depression Scale - Depression (HADS-D) score|Hospital Anxiety Depression Scale - Anxiety (HADS-A) score|Depression Anxiety Stress Scale (DASS-21)|Perceived Stress Scale (PSS)|Irritable Bowel Severity Sco…	NestlÃ©	All	18 Years to 70 Years Â (Adult, Older Adult)	Not Applicable	184	Industry	Interventional	Allocation: Randomized|Intervention Model: Parallel Assignment|Masking: Double (Participant, Investigator)|Primary Purpose: Other	20.01.CLI	2022-02-11	2023-06-30	2023-07-31	2021-09-23		2022-03-02	Scott Shulman Medicine Professional Corporation, North Bay, Ontario, Canada|Medicor Research Inc., Sudbury, Ontario, Canada|Canadian Phase Onward Inc., Toronto, Ontario, Canada|PerCuro Clinical Research Ltd., Victoria, Canada		https://ClinicalTrials.gov/show/NCT05054309
1724	NCT00881322	A Study on Intestinal Gas Symptoms to Evaluate the Effects of Gas Defense in Otherwise Healthy Adult		Completed	No Results Available	Abdominal Pain|Abdominal Cramps|Flatulence	Dietary Supplement: BC-130 (Gas Defense)|Dietary Supplement: Placebo	To determine the effect of daily supplementation with GD as compared to placebo on intestinal gas symptoms as measured by the subscores of the GI Symptom Rating Scale (GSRS) and the subscores of the Severity of Dyspepsia Assessment (SODA).|Primary Safety Objective To determine if daily supplementation with GD is safe within the confines of this study as denoted by changes from baseline in blood p…	Miami Research Associates|Ganeden Biotech, Inc.	All	18 Years to 75 Years Â (Adult, Older Adult)	Not Applicable	61	Other|Industry	Interventional	Allocation: Randomized|Intervention Model: Parallel Assignment|Masking: Double (Participant, Investigator)	GAN-2008	2008-06-01	2008-09-01	2008-09-01	2009-04-15		2009-09-30	Miami Research Associates, Miami, Florida, United States|Latin American Research, Santo Domingo, Dominican Republic		https://ClinicalTrials.gov/show/NCT00881322
1750	NCT01545037	Effect of BIO-K+ on Symptoms of Irritable Bowel Syndrome		Completed	No Results Available	Irritable Bowel Syndrome	Dietary Supplement: L. acidophilus CL1285Â® + L. casei LBC80RÂ® + L. rhamnosus CLR2Â®|Other: Placebo	IBS Adequate Relief (IBS-AR)|IBS Global Assessment of Improvement Scale|IBS Symptom Severity Scale|IBS Quality of Life|Abdominal Pain|Stool Consistency|Stool frequency|Concomitant medication use|Adverse Events	Bio-K Plus International Inc.|Sprim Advanced Life Sciences	All	18 Years and older Â (Adult, Older Adult)	Phase 2	117	Industry|Other	Interventional	Allocation: Randomized|Intervention Model: Parallel Assignment|Masking: Triple (Participant, Care Provider, Investigator)|Primary Purpose: Treatment	111005-SCN-BIO-IBS-RA	2012-07-01	2015-01-01	2015-01-01	2012-03-06		2017-07-31	Digestive and Liver Disease Specialists A Medical Group. Inc, Garden Grove, California, United States|Sprim ALS, San Francisco, California, United States|Westlake Medical Research, Westlake Village, California, United States		https://ClinicalTrials.gov/show/NCT01545037
1751	NCT01825434	Effect of Yogurt With Polydextrose,L Acidophilus and B Lactis in Chronic Constipation		Completed	No Results Available	Constipation	Dietary Supplement: yogurt containing: polydextrose L. acidophilus NCFMÂ® B. lactis HN019	Colonic transit	University of Campinas, Brazil	Female	18 Years to 45 Years Â (Adult)	Not Applicable	30	Other	Interventional	Allocation: Randomized|Intervention Model: Parallel Assignment|Masking: Double (Participant, Investigator)|Primary Purpose: Treatment	CE 454/2008	2010-02-01	2010-06-01	2010-06-01	2013-04-05		2013-04-05	University of Campinas, Campinas, SÃ£o Paulo, Brazil		https://ClinicalTrials.gov/show/NCT01825434
1758	NCT04262648	Randomized Placebo-controlled Study of L. Reuteri NCIMB 30351 in GI Functional Disorders and Food Allergy in Newborns		Unknown status	No Results Available	Infantile Colic|Constipation|Infantile Diarrhea|Gastro Esophageal Reflux	Dietary Supplement: Lactobacillus Reuteri|Dietary Supplement: Placebo	Change in the number of infantile colics|Change in the number of constipations|Change in the number of diarrhea cases|Change in the number of gastroesophageal reflux (posseting) cases|Presence of skin symptoms of food allergy|Change in 16S RNA sequencing|Change in concentrations of stool carbohydrates|Change in concentrations in stool filtrate of volatile fatty acids	NovoNatum Ltd	All	1 Month to 5 Months Â (Child)	Not Applicable	90	Industry	Interventional	Allocation: Randomized|Intervention Model: Parallel Assignment|Masking: Single (Participant)|Primary Purpose: Treatment	BioAmicus-001	2020-02-14	2020-09-01	2020-12-01	2020-02-10		2020-02-12			https://ClinicalTrials.gov/show/NCT04262648
1759	NCT05372601	Prebiotics and Stress Reduction in Women		Completed	No Results Available	Stress, Psychological	Dietary Supplement: Relax+|Dietary Supplement: Maltodextrin	Perceived stress	FrieslandCampina	Female	25 Years to 45 Years Â (Adult)	Not Applicable	124	Industry	Interventional	Allocation: Randomized|Intervention Model: Parallel Assignment|Masking: Triple (Participant, Investigator, Outcomes Assessor)|Primary Purpose: Treatment	Stress Defense	2022-02-17	2022-06-18	2022-06-18	2022-05-13		2022-07-14	FrieslandCampina Research and Development, Wageningen, Netherlands		https://ClinicalTrials.gov/show/NCT05372601
1760	NCT02977975	Lacto-fermented Sauerkraut in the Treatment of Irritable Bowel Syndrome		Completed	No Results Available	Irritable Bowel Syndrome	Other: Raw sauerkraut|Other: Pasteurized sauerkraut	IBS Symptom Severity Scale (IBS-SSS).|Body weight|Fecal microbiome diversity|The Quality of Life Scale (QOLS)	University of Copenhagen	All	16 Years to 65 Years Â (Child, Adult, Older Adult)	Not Applicable	70	Other	Interventional	Allocation: Randomized|Intervention Model: Parallel Assignment|Masking: Quadruple (Participant, Care Provider, Investigator, Outcomes Assessor)|Primary Purpose: Treatment	2016/1130/REK	2016-09-01	2017-03-01	2017-03-01	2016-11-30		2017-12-19	Volvat Medisinske Senter, Majorstuen, Oslo, Norway		https://ClinicalTrials.gov/show/NCT02977975
1762	NCT02566876	Bifidobacteria In Children With Abdominal Pain-Associated Functional Gastrointestinal Disorders		Completed	No Results Available	Irritable Bowel Syndrome|Dyspepsia Chronic	Drug: Mixture of three Bifidobacteria	Abdominal Pain Frequency|Functional Disability	Federico II University	All	4 Years to 18 Years Â (Child, Adult)	Phase 4	73	Other	Interventional	Allocation: Randomized|Intervention Model: Crossover Assignment|Masking: Double (Participant, Investigator)|Primary Purpose: Treatment	2122013	2013-12-01	2015-07-01	2015-09-01	2015-10-02		2015-10-02	University of Naples "Federico II" Italy, Naples, Italy		https://ClinicalTrials.gov/show/NCT02566876
1767	NCT05562739	Pilot Study to Assess the Effect of a Postbiotic Blend on Moderate Self-reported Anxiety	Anx	Not yet recruiting	No Results Available	Anxiety	Dietary Supplement: Postbiotic|Dietary Supplement: Placebo	Change in Anxiety rating|Change in Depression score|Change in trait anxiety|Change in perceived stress|Change in Stress|Change in Sleep Quality|Change in Gastrotintestinal symptoms|Change in Quality of Life evaluation	The Archer-Daniels-Midland Company|Atlantia Food Clinical Trials	All	18 Years to 65 Years Â (Adult, Older Adult)	Not Applicable	10	Industry	Interventional	Allocation: Randomized|Intervention Model: Parallel Assignment|Masking: Quadruple (Participant, Care Provider, Investigator, Outcomes Assessor)|Primary Purpose: Treatment	CTB2022TN105P2	2023-01-01	2023-12-01	2023-12-01	2022-10-03		2022-10-03			https://ClinicalTrials.gov/show/NCT05562739
1771	NCT05022524	Exploring Novel Uses of Microbiota Therapy for Managing the Side Effects of Psychiatric Pharmaceutical Interventions		Not yet recruiting	No Results Available	Depression, Anxiety	Dietary Supplement: Acetate (Apple Cider Vinegar)	Feasibility: Recruitment success|Feasibility: Retention|Feasibility: Adherence|Feasibility: Adverse Events|Akkermansia Muciniphila abundance|Body Weight|Metabolic Indicator: Blood pressure|Metabolic Indicator: High-Density Lipoproteins|Mood: Depression|Mood: Anxiety	Lawson Health Research Institute	All	16 Years to 25 Years Â (Child, Adult)	Phase 1	10	Other	Interventional	Allocation: N/A|Intervention Model: Single Group Assignment|Masking: None (Open Label)|Primary Purpose: Treatment	119638	2022-10-30	2023-05-01	2023-07-01	2021-08-26		2022-08-30	First Episode Mood and Anxiety Disorders Program (FEMAP), London, Ontario, Canada		https://ClinicalTrials.gov/show/NCT05022524
1775	NCT04283266	Impact of a Synbiotic Containing Fructo-oligosaccharides and Bifidobacteria in Middle-aged Adults		Completed	No Results Available	Constipation	Dietary Supplement: Synbiotic|Dietary Supplement: Placebo	intestinal transit|stool consistency|evaluation of quality of life|mood|abdominal pain and intestinal discomfort|plasma inflammatory markers (pg/ml)|plasma gut peptides (pg/ml)|microbiota composition	Vesale Pharmaceutica|UniversitÃ© Catholique de Louvain|University of Liege	All	50 Years to 70 Years Â (Adult, Older Adult)	Not Applicable	27	Industry|Other	Interventional	Allocation: Randomized|Intervention Model: Parallel Assignment|Masking: Quadruple (Participant, Care Provider, Investigator, Outcomes Assessor)|Primary Purpose: Treatment	VesalePharma	2016-06-12	2018-10-29	2019-01-31	2020-02-25		2020-04-03			https://ClinicalTrials.gov/show/NCT04283266
1792	NCT04304170	Dietary Supplementation Effects on Bowel Movement Frequency and Intestinal Biological Markers in Seniors Presenting Slowed Intestinal Transit		Completed	No Results Available	Constipation	Dietary Supplement: VES002|Other: Placebo	Changes in intestinal transit|Changes in stool aspect|Changes in quality of life|Mood changes|Relief of subjects|Satisfaction toward treatment|Tolerance: occurrence of diarrhoea	CEN Biotech|Vesale Pharmaceutica	All	50 Years to 70 Years Â (Adult, Older Adult)	Not Applicable	27	Industry	Interventional	Allocation: Randomized|Intervention Model: Parallel Assignment|Masking: Quadruple (Participant, Care Provider, Investigator, Outcomes Assessor)|Primary Purpose: Treatment	C1487	2017-02-21	2018-03-15	2018-03-15	2020-03-11		2020-03-11	CEN Nutriment, Dijon, Bourgogne, France		https://ClinicalTrials.gov/show/NCT04304170
1794	NCT05149599	Saccharomyces Cerevisiae for Irritable Bowel Syndrome	IBS	Completed	No Results Available	Irritable Bowel Syndrome	Drug: Saccharomyces cerevisiae	To determine the response of saccharomyces cerevisiae for symptomatic improvement in patients with IBS through pain/ discomfort score|To determine the response of saccharomyces cerevisiae for symptomatic improvement in patients with IBS through IBS quality of life questionnaire	Ziauddin University|Hilton Pharma	All	18 Years to 75 Years Â (Adult, Older Adult)	Phase 1|Phase 2	30	Other|Industry	Interventional	Allocation: N/A|Intervention Model: Single Group Assignment|Masking: None (Open Label)|Primary Purpose: Treatment	2731020MSGE	2021-03-01	2021-10-31	2021-10-31	2021-12-08		2021-12-08	Dr. Ziauddin University Hospital Clifton, Karachi, Sindh, Pakistan		https://ClinicalTrials.gov/show/NCT05149599
1826	NCT01719107	Efficacy of Dietary Supplementation With Lactobacilllus Reuteri DSM 17938 on Functional Abdominal Pain (FAP) in Children		Completed	No Results Available	Functional Abdominal Pain (FAP) in Children	Dietary Supplement: L. reuteri DSM 17938 chewable tablets|Dietary Supplement: Placebo chewable tablets	Abdominal pain frequency and severity over the 4-week treatment period.|Reduction in pain frequency and intensity over the 8-week study period|Reduction in other GI symptoms over the whole study period|Days of absence from school and other activities due to abdominal pain over the whole study period|Reduction in absence from work by parents over the whole study period|Safety outcome over the whol…	Aghia Sophia Children's Hospital of Athens|BioGaia AB	All	5 Years to 16 Years Â (Child)	Not Applicable	54	Other|Industry	Interventional	Allocation: Randomized|Intervention Model: Parallel Assignment|Masking: Quadruple (Participant, Care Provider, Investigator, Outcomes Assessor)|Primary Purpose: Treatment	CSUB0003	2012-11-01	2015-12-01	2015-12-01	2012-11-01		2016-02-23	Athens Children's Hospital "AGIA SOPHIA", Athens, Attica, Greece|University of Warsaw, Department of Pediatrics, Warsaw, Poland|University of Ljubljana, Children's Hospital, Department of Gastroenterology, Ljubljana, Slovenia		https://ClinicalTrials.gov/show/NCT01719107
1827	NCT01657032	Efficacy of Lactobacillus GG With Diosmectite in Treatment Children With Acute Gastroenteritis		Completed	Has Results	Diarrhea	Dietary Supplement: Smectite|Dietary Supplement: Placebo|Dietary Supplement: Lactobacillus GG	Duration of Diarrhea|Frequency of Loose Stools,|Consistency of Stools|Need for Antibiotic Therapy,|Vomiting|Diarrhea Recurrence|Tolerance of Products|Need for Hospitalization|Need for Intravenous Therapy|Duration of Intravenous Therapy	Medical University of Warsaw	All	3 Months to 5 Years Â (Child)	Phase 4	88	Other	Interventional	Allocation: Randomized|Intervention Model: Parallel Assignment|Masking: Quadruple (Participant, Care Provider, Investigator, Outcomes Assessor)|Primary Purpose: Treatment	KB2010	2010-08-01	2012-09-01	2012-10-01	2012-08-03	2014-04-01	2014-04-01	Department of Paediatrics, The Medical University of Warsaw, Warsaw, Poland		https://ClinicalTrials.gov/show/NCT01657032
1834	NCT02863848	Effect of Inulin-type Fructans on Constipated Children.	CONSTICHILD	Completed	No Results Available	Constipation	Dietary Supplement: OraftiR inulin-type fructans|Dietary Supplement: Placebo	Stool consistency (Assessed by a continuous daily bowel diary over the following period and in accordance with the Modified Bristol Stool Form Scale for Children)|Stool frequency (Assessed by a continuous daily bowel diary and expressed as stools per week)|Abdominal pain (Assessed by daily bowel diary and Wong-Baker FACES Pain Rating Scale)|Pain during defecation (Assessed by daily bowel diary an…	Institut Investigacio Sanitaria Pere Virgili|Beneo GmbH	All	2 Years to 5 Years Â (Child)	Not Applicable	22	Other|Industry	Interventional	Allocation: Randomized|Intervention Model: Parallel Assignment|Masking: Double (Participant, Investigator)|Primary Purpose: Treatment	CONSTICHILD	2012-09-01	2013-09-01	2014-01-01	2016-08-11		2016-08-11	Iispv- Hospital Sant Joan de Reus, Reus, Tarragona, Spain		https://ClinicalTrials.gov/show/NCT02863848
1836	NCT03964103	qQ-lab Daily-IBS for Irritable Bowel Syndrome		Completed	No Results Available	Irritable Bowel Syndrome (IBS)	Dietary Supplement: gQ-lab daily|Dietary Supplement: Placebo	Symptom questionnaire survey (VAS score)	IlDong Pharmaceutical Co Ltd	All	18 Years to 80 Years Â (Adult, Older Adult)	Not Applicable	100	Industry	Interventional	Allocation: Randomized|Intervention Model: Parallel Assignment|Masking: Triple (Participant, Care Provider, Investigator)|Primary Purpose: Treatment	qQ-lab daily-IBS	2016-10-04	2017-11-08	2018-01-22	2019-05-28		2019-06-04			https://ClinicalTrials.gov/show/NCT03964103
1862	NCT04780763	Effect of 4-week Oral Administration of a Fermented Dairy Product Containing Lactobacillus Rhamnosus CNCM I-3690, on Subjective State Anxiety Levels in Healthy Women Undergoing Academic Stress.	Tara	Completed	No Results Available	Anxious Healthy Subjects	Other: Milk product fermented by lactic bacteria or not fermented	Comparison between groups of the State-Trait Anxiety Inventory (STAI)-state questionnaire score during 4 weeks of investigational product consumption.|Comparison between groups of cortisol level in saliva, Perceived Stress Scale (PSS) questionnaire score and Heart Rate Variability (HRV) during 4 weeks of investigational product consumption.|Comparison between groups of sleep efficiency, total sle…	Danone Research	Female	20 Years to 30 Years Â (Adult)	Not Applicable	168	Industry	Interventional	Allocation: Randomized|Intervention Model: Parallel Assignment|Masking: Quadruple (Participant, Care Provider, Investigator, Outcomes Assessor)|Primary Purpose: Supportive Care	NU391|S64737	2021-03-04	2021-09-14	2021-12-22	2021-03-03		2022-03-23	UZ/KU Leuven, Leuven, Belgium		https://ClinicalTrials.gov/show/NCT04780763
1870	NCT04796480	Comparison Of Outcome Of Lactose Free Formula Milk With Yogurt In Children With Acute Diarrhea		Completed	No Results Available	Acute Diarrhea	Dietary Supplement: YOGURT|Dietary Supplement: LACTOSE FREE FORMULA MILK	Effect of home-made yogurt versus lactose-free milk on mean duration of diarrhea in children with acute diarrhea	Services Hospital, Lahore	All	4 Months to 24 Months Â (Child)	Not Applicable	60	Other	Interventional	Allocation: Randomized|Intervention Model: Parallel Assignment|Masking: None (Open Label)|Primary Purpose: Treatment	HOSPITAL	2018-06-10	2018-12-09	2018-12-09	2021-03-15		2021-03-16	Services Hospital Lahore, Lahore, Punjab, Pakistan		https://ClinicalTrials.gov/show/NCT04796480
1879	NCT01641341	Irritable Bowel Syndrome Evaluation and Treatment in Primary Care		Completed	No Results Available	Irritable Bowel Syndrome	Drug: Bifidobacterium infantis|Drug: Pancrelipase|Drug: Nitazoxanide|Drug: Placebo	A reduction in IBS symptoms	American Academy of Family Physicians|Genova Diagnostics	All	18 Years to 65 Years Â (Adult, Older Adult)	Phase 4	61	Other|Industry	Interventional	Allocation: Randomized|Intervention Model: Crossover Assignment|Masking: Double (Participant, Care Provider)|Primary Purpose: Treatment	10-108	2010-11-01	2012-03-01	2012-03-01	2012-07-16		2019-01-23	Torrance Clinical Research, Lomita, California, United States|Overland Park Family Health Partners, Leawood, Kansas, United States|American Academy of Family Physicians-National Research Network, Leawood, Kansas, United States|Baton Rouge Family Practice, Baton Rouge, Louisiana, United States|Family Medicine of SE Missouri, Sikeston, Missouri, United States|Missouri Delta Physician Services, Sike…		https://ClinicalTrials.gov/show/NCT01641341
1897	NCT04620317	Effects of Synbiotics on FC and Other Contributing Factors		Completed	No Results Available	Functional Constipation	Dietary Supplement: Synbiotic|Dietary Supplement: Placebo	Defecation frequency|Stool types - Bristol Stool Form (BSF) Scale|Constipation symptoms - Patients Assessment of Constipation Symptoms (PAC-SYM)|Quality of life - Patients Assessment of Constipation Quality of Life (PAC-QOL)|Psychological factor - Depression, Anxiety, and Stress scale (DASS)	Universiti Putra Malaysia	All	18 Years to 65 Years Â (Adult, Older Adult)	Not Applicable	85	Other	Interventional	Allocation: Randomized|Intervention Model: Parallel Assignment|Masking: Quadruple (Participant, Care Provider, Investigator, Outcomes Assessor)|Primary Purpose: Treatment	SynFC_001	2015-01-01	2016-04-01	2018-01-01	2020-11-06		2020-11-06			https://ClinicalTrials.gov/show/NCT04620317
1903	NCT01672372	The Effect of Methylated Vitamin B Complex on Depression		Completed	No Results Available	Depression	Dietary Supplement: Max Stress B|Dietary Supplement: Placebo Max Stress B	Depression level	University of Miami|Premier Research Labs	All	18 Years and older Â (Adult, Older Adult)	Not Applicable	60	Other	Interventional	Allocation: Randomized|Intervention Model: Parallel Assignment|Masking: Triple (Participant, Investigator, Outcomes Assessor)|Primary Purpose: Treatment	20091119	2011-01-01	2011-10-01	2011-10-01	2012-08-24		2014-08-06	University of Miami CRB, Miami, Florida, United States		https://ClinicalTrials.gov/show/NCT01672372
1906	NCT01870700	Lactobacillus Reuteri in Adult With Functional Chronic Constipation		Completed	No Results Available	Functional Constipation	Drug: lactobacillus reuteri|Drug: placebo	The increase of BMs/week frequency|the improvement of stool consistency	Catholic University, Italy	All	18 Years to 65 Years Â (Adult, Older Adult)	Phase 3	40	Other	Interventional	Allocation: Randomized|Intervention Model: Single Group Assignment|Masking: Quadruple (Participant, Care Provider, Investigator, Outcomes Assessor)|Primary Purpose: Treatment	no one	2012-01-01	2012-06-01	2012-06-01	2013-06-06		2013-06-06	Catholic University Sacred Heart, Rome, Italy/rome, Italy		https://ClinicalTrials.gov/show/NCT01870700
1919	NCT04187950	NECTAR Study: Nectar (Honey) Effects on Comfort, Thoughts, and Regularity	NECTAR	Recruiting	No Results Available	Gastrointestinal Dysfunction|Physiological Stress|Cognition - Other	Dietary Supplement: Yogurt with B. lactis and added honey|Dietary Supplement: Yogurt with heat-inactivated B. lactis and added cane sugar	Intestinal transit time measured using colored dye markers|Digestive health measured using daily stool records with the Bristol Stool Scale|Digestive health measured using rating scales of additional symptoms in daily stool records|Digestive health measured using the Gastrointestinal Tolerability questionnaire|Digestive health measured using the Gastrointestinal Quality of Life Index (GIQLI) ques…	University of Illinois at Urbana-Champaign|National Honey Board	All	22 Years to 64 Years Â (Adult)	Not Applicable	60	Other	Interventional	Allocation: Randomized|Intervention Model: Crossover Assignment|Masking: Single (Participant)|Primary Purpose: Basic Science	20121	2021-05-19	2023-05-01	2023-05-01	2019-12-05		2021-08-03	University of Illinois at Urbana-Champaign, Urbana, Illinois, United States		https://ClinicalTrials.gov/show/NCT04187950
1924	NCT00793494	Efficacy of Probaclac in Irritable Bowel Syndrome in Children Aged 8 to 18 Years	POPSII	Terminated	No Results Available	Irritable Bowel Syndrome	Other: Probaclac|Other: Placebo	Subjective assessment of improvement of symptoms|Change in severity of symptoms (likert scale)|Presence and intensity of pain episodes|Presence or absence of urgency, incomplete evacuation, gas|Number and consistance of the stools|School and social absenteism|Quality of Life|Adverse Events	St. Justine's Hospital|Nicar Inc.	All	8 Years to 18 Years Â (Child, Adult)	Phase 2	44	Other|Industry	Interventional	Allocation: Randomized|Intervention Model: Single Group Assignment|Masking: Quadruple (Participant, Care Provider, Investigator, Outcomes Assessor)|Primary Purpose: Treatment	Probaclac-HSJ	2009-01-01	2015-05-01	2015-05-01	2008-11-19		2016-04-13	HÃ´pital Sainte Justine, Montreal, Quebec, Canada		https://ClinicalTrials.gov/show/NCT00793494
1978	NCT05067998	The Benefits of Natural Medicine, Vitamin IV Therapy and Supplements: Maintaining Good Health Through Nature		Recruiting	No Results Available	Anxiety Disorders and Symptoms|Fibromyalgia|Arthritis|Chronic Pain|Hypertension,Essential	Dietary Supplement: IV Vitamin Infused Therapy Treatment|Drug: Herbal medicine	Reduction in Symptoms related to Specific Illness or Disorder	Faith A. Richardson|The Essence of Integrative Health and Medicine Practice	All	21 Years to 80 Years Â (Adult, Older Adult)		25	Other	Observational	Observational Model: Cohort|Time Perspective: Prospective	NatIVSup	2022-07-20	2022-09-25	2022-10-01	2021-10-05		2022-07-06	The Essence of Integrative Health and Medicine Practice, Dover, Delaware, United States		https://ClinicalTrials.gov/show/NCT05067998
1980	NCT03932474	EVALUATION OF EFFICACY OF SAMEUP IN SUBJECTS WITH DEPRESSION SYMPTOMS: A RANDOMIZED STUDY	SAMEUP	Completed	No Results Available	Depressive Symptoms	Combination Product: SAMEUp|Other: Placebo	Improvement in the overall depression symptomatology assessed by the Zung's Self-Rating Depression Scale|Improvement in the core depression symptomatology assessed by Zung's Self-Rating Depression Scale|Improvement in the patient's cognition assessed by Zung's Self-Rating Depression Scale|Improvement in the anxiety condition assessed by Zung's Self-Rating Depression Scale|Improvement in the somat…	Nutrilinea srl|Hippocrates Research	All	18 Years to 60 Years Â (Adult)	Not Applicable	90	Industry|Other	Interventional	Allocation: Randomized|Intervention Model: Parallel Assignment|Masking: Double (Participant, Investigator)|Primary Purpose: Treatment	SAMEUP	2018-09-17	2018-11-20	2018-11-20	2019-04-30		2019-05-02	Hippocrates Research, Genoa, Italy		https://ClinicalTrials.gov/show/NCT03932474
1987	NCT02573844	Pain Relief In Irritable Bowel Syndrome	PRITON	Completed	No Results Available	Irritable Bowel Syndrome	Drug: Proklama|Drug: Placebo	Recorded pain in a diary using a 11-points Numeric Rating Scale (NRS)|Recorded abdominal distension in a diary using a 11-points Numeric Rating Scale (NRS)|Recorded abdominal discomfort in a diary using a 11-points Numeric Rating Scale (NRS)|Recorded abdominal meteorism in a diary using a 11-points Numeric Rating Scale (NRS)|Recorded flatulence in a diary using a 11-points Numeric Rating Scale (N…	Geophyt S.r.l.s.	All	18 Years and older Â (Adult, Older Adult)	Phase 4	30	Industry	Interventional	Allocation: Randomized|Intervention Model: Crossover Assignment|Masking: Double (Participant, Investigator)|Primary Purpose: Treatment	Geophyt	2015-01-01	2017-10-01	2018-06-01	2015-10-12		2021-08-09	Policlinico San Matteo Pavia Fondazione IRCCS, Pavia, Italy		https://ClinicalTrials.gov/show/NCT02573844
1988	NCT01252550	Effects of Activia in IBS	MOSAIC	Completed	No Results Available	Irritable Bowel Syndrome	Dietary Supplement: ActiviaÂ® (125g/pot)|Dietary Supplement: Acidified non-fermented dairy product	IBS symptoms	Sahlgrenska University Hospital, Sweden|Danone Research	All	18 Years to 65 Years Â (Adult, Older Adult)	Not Applicable	100	Other|Industry	Interventional	Allocation: Randomized|Intervention Model: Parallel Assignment|Masking: Quadruple (Participant, Care Provider, Investigator, Outcomes Assessor)|Primary Purpose: Treatment	NU341	2010-05-01	2014-05-01	2014-08-01	2010-12-03		2014-11-18	Sahlgrenska University Hospital, Gothenburg, VÃ¤stra GÃ¶taland, Sweden|Dept of Internal Medicine, Sahlgrenska University Hospital, Gothenburg, Sweden|Dept of Internal Medicine, Sahlgrenska University Hospital, Gothenburg, Sweden		https://ClinicalTrials.gov/show/NCT01252550
1990	NCT03051399	Clinical Evaluation of the Effects of EpiCor on Digestive Comfort		Completed	No Results Available	Constipation|Gastrointestinal Discomfort	Dietary Supplement: Placebo|Dietary Supplement: EpiCor	Symptoms of gastrointestinal discomfort|Stool frequency and consistency|General gastrointestinal well-being|Constipation-associated quality of life|Perceived stress|Intestinal barrier function: the Multi-Sugar Permeability Test|Intestinal barrier function: Zonulin and Endotoxin levels|Prebiotic properties: Gut microbiota analysis|Immune function	ProDigest|University Ghent|Maastricht University|Embria Health Sciences|Drug Research Unit Ghent	All	18 Years to 70 Years Â (Adult, Older Adult)	Not Applicable	80	Industry|Other	Interventional	Allocation: Randomized|Intervention Model: Parallel Assignment|Masking: Quadruple (Participant, Care Provider, Investigator, Outcomes Assessor)|Primary Purpose: Treatment	15-PDEMB1/DRUG15-MB1	2015-07-06	2016-01-31	2016-11-30	2017-02-13		2017-02-14			https://ClinicalTrials.gov/show/NCT03051399
1995	NCT05083091	Smartphone Training for Attention Regulation for IBS		Recruiting	No Results Available	Irritable Bowel Syndrome	Behavioral: Mindfulness and Attention Training|Behavioral: Mindfulness training|Behavioral: Coping Condition	Change in IBS Symptom Severity|IBS Symptom Improvement|Change in Self-Reported Symptom-Related Psychological Outcomes|Change in Self-Reported IBS Quality of Life|Change in Microbiome Biology|Change in Self-Reported Perceptions of Stress|Change in Self-Reported Perceptions of IBS Distress|Change in Self-Reported Perceptions of IBS Distress During Bowel Movements|Pain Tolerance following Cold Press…	Carnegie Mellon University|National Institutes of Health (NIH)|National Institute of Diabetes and Digestive and Kidney Diseases (NIDDK)	All	18 Years and older Â (Adult, Older Adult)	Not Applicable	325	Other|NIH	Interventional	Allocation: Randomized|Intervention Model: Parallel Assignment|Masking: Triple (Participant, Care Provider, Outcomes Assessor)|Primary Purpose: Supportive Care	1R01DK128114-01	2022-02-10	2025-09-01	2025-09-01	2021-10-19		2022-08-18	Carnegie Mellon University, Pittsburgh, Pennsylvania, United States	Statistical Analysis Plan, https://ClinicalTrials.gov/ProvidedDocs/91/NCT05083091/SAP_000.pdf	https://ClinicalTrials.gov/show/NCT05083091
2001	NCT05016596	Postprandial Lipids in IBS and Nutritional Treatment	PLINT	Completed	No Results Available	IBS - Irritable Bowel Syndrome	Dietary Supplement: turmeric|Dietary Supplement: placebo	LPS_B|LBP_1|LPS_2|LPS_3|LPS_4|LPS_5|ApoB48_B|LPB_B|sCD14_B|ApoB48_1|LPB_1|sCD14_1|ApoB48_2|LPB_2|sCD14_2|ApoB48_3|LPB_3|sCD14_3|ApoB48_4|LPB_4|sCD14_4|ApoB48_5|LPB_5|sCD14_5	Wageningen University and Research|Ministry of Economic Affairs|Naturex SA|Nexira|Wecare|Roquette Freres|Ingredion Incorporated|Ingredia S.A.|Darling|Winclove Probiotics|Bioiberica	All	18 Years to 70 Years Â (Adult, Older Adult)	Not Applicable	20	Other|Industry	Interventional	Allocation: Randomized|Intervention Model: Crossover Assignment|Masking: Double (Participant, Investigator)|Primary Purpose: Prevention	NL75915.041.21	2021-11-15	2022-04-11	2022-04-11	2021-08-23		2022-04-21	Wageningen University & Research, Wageningen, Gelderland, Netherlands		https://ClinicalTrials.gov/show/NCT05016596

## Sheet: Postbiotic
		Gut microbiome–brain alliance, a landscape view into mental and gastrointestinal health and disorders Janet M. Sasso†1, Ramy M Ammar†2, Rumiana Tenchov†1, Steven Lemmel1, Olaf Kelber2, Malte Grieswelle2, and Qiongqiong Angela Zhou*1 1 CAS, a division of the American Chemical Society 2540 Olentangy River Rd, Columbus, OH 43202, USA 2 Bayer Consumer Health, R&D department, Darmstadt 64295, Germany …
Rank	NCT Number	Title	Acronym	Status	Study Results	Conditions	Interventions	Outcome Measures	Sponsor/Collaborators	Gender	Age	Phases	Enrollment	Funded Bys	Study Type	Study Designs	Other IDs	Start Date	Primary Completion Date	Completion Date	First Posted	Results First Posted	Last Update Posted	Locations	Study Documents	URL
1	NCT05562739	Pilot Study to Assess the Effect of a Postbiotic Blend on Moderate Self-reported Anxiety	Anx	Not yet recruiting	No Results Available	Anxiety	Dietary Supplement: Postbiotic|Dietary Supplement: Placebo	Change in Anxiety rating|Change in Depression score|Change in trait anxiety|Change in perceived stress|Change in Stress|Change in Sleep Quality|Change in Gastrotintestinal symptoms|Change in Quality of Life evaluation	The Archer-Daniels-Midland Company|Atlantia Food Clinical Trials	All	18 Years to 65 Years Â (Adult, Older Adult)	Not Applicable	10	Industry	Interventional	Allocation: Randomized|Intervention Model: Parallel Assignment|Masking: Quadruple (Participant, Care Provider, Investigator, Outcomes Assessor)|Primary Purpose: Treatment	CTB2022TN105P2	2023-01-01	2023-12-01	2023-12-01	2022-10-03		2022-10-03			https://ClinicalTrials.gov/show/NCT05562739
3	NCT05475314	Effect of Postbiotic Product on Colonic Barriers in IBS		Completed	No Results Available	IBS - Irritable Bowel Syndrome	Dietary Supplement: ReFerm(R)	Intestinal permeability|Symptom change	Nordisk Rebalance A/S|University Hospital, Linkoeping|Linkoeping University	All	18 Years to 70 Years Â (Adult, Older Adult)	Not Applicable	30	Industry|Other	Interventional	Allocation: Randomized|Intervention Model: Parallel Assignment|Masking: Double (Participant, Care Provider)|Primary Purpose: Basic Science	referm-barrier	2020-12-01	2021-04-30	2022-04-30	2022-07-26		2022-07-26	LinkÃ¶ping University Hospital, LinkÃ¶ping, Sweden, LinkÃ¶ping, Sweden		https://ClinicalTrials.gov/show/NCT05475314
7	NCT05339243	Evaluating the Safety and Efficacy of the Probiotic Bifidobacterium Longum ES1 and the Post Biotic Heat-treated Bifidobacterium Longum ES1 (HT-ES1) on IBS Symptom Severity in Patients With Diarrhoea Predominant Irritable Bowel Syndrome		Recruiting	No Results Available	Irritable Bowel Syndrome With Diarrhea	Other: ES 1|Other: HT ES1|Other: Placebo	Irritable Bowel Syndrome-Symptom Severity Scale|Bristol Stool Form Scale|Irritable Bowel Syndrome-Quality of Life|Abdominal Pain Severity-Numeric Rating Scale score.|State-Trait Anxiety Inventory-Adults score.|Vitals - blood pressure|Gut microbiome as assessed by 16S rRNA sequencing of faecal samples.|Vitals - Pulse Rate	Vedic Lifesciences Pvt. Ltd.	All	18 Years to 65 Years Â (Adult, Older Adult)	Not Applicable	200	Industry	Interventional	Allocation: Randomized|Intervention Model: Parallel Assignment|Masking: Triple (Participant, Care Provider, Investigator)|Primary Purpose: Other	ADM/211001/BLE/IBS	2022-04-21	2022-12-15	2022-12-15	2022-04-21		2022-06-07	Apex Gastro Clinic and Hospital, Ahmedabad, Gujarat, India|Gastroplus, Digestive disease centre, Ahmedabad, Gujarat, India|Aman Hospital and research centre, Vadodara, Gujarat, India|Shantaee Nursing Home, Mumbai, Maharashtra, India|Dr. Sanjeev Khanna clinic, Mumbai, Maharashtra, India|Stress test clinic, Mumbai, Maharashtra, India|Jaipur National University Institute for Medical Science & Resear…		https://ClinicalTrials.gov/show/NCT05339243

## Sheet: Fecal_transplant
		Gut microbiome–brain alliance, a landscape view into mental and gastrointestinal health and disorders Janet M. Sasso†1, Ramy M Ammar†2, Rumiana Tenchov†1, Steven Lemmel1, Olaf Kelber2, Malte Grieswelle2, and Qiongqiong Angela Zhou*1 1 CAS, a division of the American Chemical Society 2540 Olentangy River Rd, Columbus, OH 43202, USA 2 Bayer Consumer Health, R&D department, Darmstadt 64295, Germany …
Rank	NCT Number	Title	Acronym	Status	Study Results	Conditions	Interventions	Outcome Measures	Sponsor/Collaborators	Gender	Age	Phases	Enrollment	Funded Bys	Study Type	Study Designs	Other IDs	Start Date	Primary Completion Date	Completion Date	First Posted	Results First Posted	Last Update Posted	Locations	Study Documents	URL
15	NCT02092402	Fecal Microbiota Transplantation in Patients With Irritable Bowel Syndrome		Completed	No Results Available	Irritable Bowel Syndrome (IBS)	Other: Fecal transplantation	Effect of fecal microbiota transplantation on the symptoms of IBS patients using the IBS version of the gastrointestinal symptom rating scale (GSRS-IBS)|Effect of fecal transplantation on IBS patients' visceral perception (Pain scores on the visual analogue scale during barostat procedure)|Effect of fecal transplantation on IBS patients' composition of mucosal microbiota (HITChip analysis)|Effect…	Ã–rebro University, Sweden	All	18 Years to 65 Years Â (Adult, Older Adult)	Not Applicable	17	Other	Interventional	Allocation: Randomized|Intervention Model: Parallel Assignment|Masking: Quadruple (Participant, Care Provider, Investigator, Outcomes Assessor)|Primary Purpose: Treatment	2013/180	2013-09-01	2016-11-01	2019-06-01	2014-03-20		2019-08-28	University Hospital Ã–rebro, Ã–rebro, Sweden		https://ClinicalTrials.gov/show/NCT02092402
16	NCT03074227	The FAIS-Trial: Faecal Microbiota Transplantation (FMT) in Adolescents With Refractory Irritable Bowel Syndrome (IBS)	FAIS	Recruiting	No Results Available	Irritable Bowel Syndrome	Other: Allogeneic faecal transplantation|Other: Autologous faecal transplantation	The proportion of patients with > 50% reduction of their abdominal pain intensity and pain frequency at t=12 weeks after the first faecal transplantation|Intra-individual changes in faecal gut microbiota composition|Adverse events|The proportion of patients with > 50% reduction of their abdominal pain intensity and pain frequency|Total IBS-SSS score|Health related quality of life|Depression and a…	Academisch Medisch Centrum - Universiteit van Amsterdam (AMC-UvA)	All	16 Years to 21 Years Â (Child, Adult)	Not Applicable	30	Other	Interventional	Allocation: Randomized|Intervention Model: Parallel Assignment|Masking: Quadruple (Participant, Care Provider, Investigator, Outcomes Assessor)|Primary Purpose: Treatment	FAIS2016	2017-11-23	2022-08-31	2022-08-31	2017-03-08		2022-02-22	AMC, Amsterdam, Noord Holland, Netherlands		https://ClinicalTrials.gov/show/NCT03074227
56	NCT03613545	Fecal Microbiota Transplantation for Irritable Bowel Syndrome		Recruiting	No Results Available	Irritable Bowel Syndrome|Fecal Microbiota Transplantation	Procedure: fecal microbiota transplantation|Procedure: Infusion of sham|Drug: probiotics, antibiotics or antidepressants	Change in Irritable Bowel Syndrome assessed by Symptom Severity Score (IBS-SSS)|Change in Irritable Bowel Syndrome assessed by Quality of Life (IBS-QOL) Questionnaire Scores|Change in Depression and Anxiety assessed by Hamilton Depression Rating Scale (HAMD) and Hamilton Anxiety Rating Scale(HAMA)	Guangzhou First People's Hospital	All	18 Years to 75 Years Â (Adult, Older Adult)	Phase 2|Phase 3	120	Other	Interventional	Allocation: Randomized|Intervention Model: Parallel Assignment|Masking: Single (Participant)|Primary Purpose: Treatment	K-2017-078-02	2018-08-10	2028-12-31	2030-12-31	2018-08-03		2021-08-03	Guangzhou First People's Hospital, Guangzhou, Guangdong, China		https://ClinicalTrials.gov/show/NCT03613545
57	NCT02328547	Fecal Microbiota Transplantation for the Treatment of Diarrhea-Predominant Irritable Bowel Syndrome		Completed	Has Results	Irritable Bowel Syndrome	Drug: Fecal microbiota transplantation capsules|Drug: Placebo capsules	Within and Between Group Comparisons of Disease Severity as Determined by Irritable Bowel Syndrome-Symptom Severity Score (IBS-SSS)|Within and Between Group Comparisons of Quality of Life as Determined by the Irritable Bowel Syndrome-Quality of Life (IBS-QOL) Score|Intestinal Microbiota Composition Pre- and Post-FMT (Fecal Microbiota Transplantation)|Anxiety as Measured by the Hospital Anxiety an…	Montefiore Medical Center	All	19 Years to 65 Years Â (Adult, Older Adult)	Phase 2	48	Other	Interventional	Allocation: Randomized|Intervention Model: Crossover Assignment|Masking: Quadruple (Participant, Care Provider, Investigator, Outcomes Assessor)|Primary Purpose: Treatment	2014-3941	2015-05-01	2017-10-01	2018-03-01	2014-12-31	2019-07-02	2019-07-02	Medical Research Center of Connecticut, Hamden, Connecticut, United States|Montefiore Medical Center, Bronx, New York, United States|Concorde Medical Group, New York, New York, United States	Study Protocol and Statistical Analysis Plan, https://ClinicalTrials.gov/ProvidedDocs/47/NCT02328547/Prot_SAP_000.pdf	https://ClinicalTrials.gov/show/NCT02328547
59	NCT02847481	A Study to Evaluate Fecal Microbiota Transplantation Engraftment in IBS		Completed	No Results Available	Irritable Bowel Syndrome	Procedure: fecal microbiota transplantation|Drug: placebo fecal microbiota transplantation|Procedure: FMT with antibiotic pre-treatment (v1)|Procedure: FMT with antibiotic pre-treatment (v2)	stable engraftment of donor microbiota	Beth Israel Deaconess Medical Center|OpenBiome	All	18 Years and older Â (Adult, Older Adult)	Phase 1	80	Other|Industry	Interventional	Allocation: Randomized|Intervention Model: Parallel Assignment|Masking: Double (Participant, Investigator)|Primary Purpose: Treatment	2015P000211	2016-05-01	2018-08-05	2018-08-05	2016-07-28		2019-12-23	Beth Israel Deaconess Medical Center, Boston, Massachusetts, United States		https://ClinicalTrials.gov/show/NCT02847481
68	NCT02299973	Fecal Microbiota Transplantation in Irritable Bowel Syndrome With Bloating		Completed	No Results Available	Irritable Bowel Syndrome	Procedure: FMT with donor stool|Procedure: FMT with own stool	Reduction of overall IBS symptoms (Key question 1)|Reduction of abdominal bloating (Key question 2)|Changes in fecal microbiome composition (Illumina sequencing)|Changes in IBS symptom scores at three months after FMT|Changes in IBS symptom scores at six months post FMT|Changes in IBS symtom scores at 9 months post FMT|Changes in IBS symptom scores at 1 year post FMT|Composition of mucosal-adhere…	University Hospital, Ghent	All	18 Years to 75 Years Â (Adult, Older Adult)	Not Applicable	64	Other	Interventional	Allocation: Randomized|Intervention Model: Parallel Assignment|Masking: Quadruple (Participant, Care Provider, Investigator, Outcomes Assessor)|Primary Purpose: Treatment	UGent_Gastro_001	2014-10-01	2017-12-01	2017-12-01	2014-11-24		2017-12-08	Ghent University Hospital, Ghent, Belgium		https://ClinicalTrials.gov/show/NCT02299973
82	NCT02154867	Fecal Microbial Transplantation in Treatment of Irritable Bowel Syndrome; a Double Blinded Placebo Controlled Trial.	REFIT	Completed	No Results Available	Irritable Bowel Syndrome	Biological: Fecal transplantation|Other: Placebo fecal transplant	Change in subjective symptom score|Microbiome profile change|Long term effects of fecal transplantation|Safety of fecal transplantation in IBS	University Hospital of North Norway	All	18 Years to 75 Years Â (Adult, Older Adult)	Phase 2	90	Other	Interventional	Allocation: Randomized|Intervention Model: Parallel Assignment|Masking: Quadruple (Participant, Care Provider, Investigator, Outcomes Assessor)|Primary Purpose: Treatment	2013/971/REK	2014-12-01	2016-10-01	2016-12-01	2014-06-03		2017-01-13	University Hospital of North Norway, Harstad, Norway		https://ClinicalTrials.gov/show/NCT02154867
103	NCT04011943	Fecal Microbiota Transplantation for Health Improvement (TFM3)	TFM3	Unknown status	No Results Available	Ulcerative Colitis|Irritable Bowel Syndrome|Crohn Disease|Irritable Bowel	Other: Fecal Microbiota Transplantation	Ulcerative Colitis remission|Crohn Disease remission|Improvement in Ulcerative Colitis symptoms.|Change in gut microbiome	Federal Research and Clinical Center of Physical-Chemical Medicine	All	18 Years to 75 Years Â (Adult, Older Adult)	Not Applicable	50	Other	Interventional	Allocation: Non-Randomized|Intervention Model: Parallel Assignment|Masking: Single (Participant)|Primary Purpose: Treatment	TFM3	2018-05-21	2020-12-01	2020-12-01	2019-07-09		2019-07-09	FRCC PCM, Moscow, Russian Federation		https://ClinicalTrials.gov/show/NCT04011943
127	NCT04691544	Donor Versus Autologous Fecal Microbiota Transplantation for Irritable Bowel Syndrome		Recruiting	No Results Available	Irritable Bowel Syndrome	Biological: Fecal microbiota transplantation (FMT)	Proportion in the donorFMT (dFMT) versus autologousFMT (aFMT) group with â‰¥75 points decrease in the Irritable Bowel Syndrome Symptom Severity Scale (IBS-SSS) day 90 after treatment when compared to the score 8 days before treatment|Proportion in dFMT versus aFMT group with â‰¥75 points decrease in the Irritable Bowel Syndrome Symptom Severity Scale (IBS-SSS) day 365 after treatment when compare…	University Hospital of North Norway|Oslo University Hospital|Sorlandet Hospital HF|Haukeland University Hospital|Alesund Hospital	All	18 Years to 65 Years Â (Adult, Older Adult)	Phase 3	450	Other	Interventional	Allocation: Randomized|Intervention Model: Parallel Assignment|Masking: Triple (Participant, Care Provider, Investigator)|Primary Purpose: Treatment	183984	2021-05-05	2023-08-01	2026-12-31	2020-12-31		2022-05-20	Ã…lesund Hospital, Ã…lesund, Norway		https://ClinicalTrials.gov/show/NCT04691544
129	NCT02423421	Faecal Microbiota Transplantation in Irritable Bowel Syndrome		Unknown status	No Results Available	Irritable Bowel Syndrome	Other: Faecal microbiota transplantation	Global Assessment of relief of IBS symptoms.|Primary symptoms of IBS|Quality of life|Depression and Anxiety|Safety as measured by occurrence of adverse events	University College Cork	All	18 Years to 65 Years Â (Adult, Older Adult)	Phase 2	50	Other	Interventional	Allocation: Randomized|Intervention Model: Parallel Assignment|Masking: Double (Participant, Outcomes Assessor)|Primary Purpose: Treatment	APC053	2015-03-01	2016-06-01	2016-06-01	2015-04-22		2015-04-22	Alimentary Pharmabiotic Centre, University College Cork, Cork, Ireland		https://ClinicalTrials.gov/show/NCT02423421
166	NCT03125564	FMT for Patients With IBS With Fecal and Mucosal Microbiota Assessment		Active, not recruiting	No Results Available	Irritable Bowel Syndrome|Fecal Microbiota Transplantation	Procedure: Fecal Microbiota Transplantation|Procedure: Sham|Procedure: Fecal and Mucosal Microbiota Assessment	the proportion of responders|The proportion of patients who had adequate relief of general IBS symptoms|Assess the onset and duration of relief of general IBS symptoms|The proportion of patients who had improvement on abdominal bloating|Assess the onset and duration of abdominal bloating relief|Assess the Abdominal pain between two groups|Assess the Stool consistency between two groups|Health-rel…	Chinese University of Hong Kong	All	18 Years and older Â (Adult, Older Adult)	Not Applicable	56	Other	Interventional	Allocation: Randomized|Intervention Model: Parallel Assignment|Masking: Double (Participant, Investigator)|Primary Purpose: Treatment	FMT-IBS study	2017-04-12	2022-09-16	2023-03-16	2017-04-24		2022-10-17	The Chinese University of Hong Kong, Sha Tin, Hong Kong		https://ClinicalTrials.gov/show/NCT03125564
173	NCT03308461	Fecal Microbiota Transplantation for Constipation		Completed	No Results Available	Gut Microbiota|Constipation	Drug: Fecal Microbiota suspension	defecation frequency|stool consistency	The Second Hospital of Nanjing Medical University	All	14 Years to 80 Years Â (Child, Adult, Older Adult)	Not Applicable	22	Other	Interventional	Allocation: N/A|Intervention Model: Single Group Assignment|Masking: None (Open Label)|Primary Purpose: Treatment	FMT-CN-160107	2013-05-01	2017-05-01	2017-05-01	2017-10-12		2017-10-12	Medical Center for Digestive Diseases, The Second Affiliated Hospital of Nanjing Medical University, Nanjing, Jiangsu, China		https://ClinicalTrials.gov/show/NCT03308461
195	NCT05461833	FMT for Post-infectious IBS		Completed	No Results Available	Irritable Bowel Syndrome	Biological: Fecal transplantation|Drug: OTILONII BROMIDUM|Dietary Supplement: multi-strain probiotic	Change in Irritable bowel syndrome severity scoring system (IBS-SSS)|assesment of response rate|Change in BS Quality of Life Scale (IBS-QoL)|Change in Fatigue Assessment Scale (FAS)|Bacteriology measured in the stool flora by specialized non-culture techniques|Microbiome profile change	Bogomolets National Medical University|Ukrainian Research and Practical Centre of Endocrine Surgery, Transplantation of Endocrine Organs and Tissues of the Ministry of Health of Ukraine	All	18 Years to 65 Years Â (Adult, Older Adult)	Not Applicable	59	Other	Interventional	Allocation: Randomized|Intervention Model: Parallel Assignment|Masking: None (Open Label)|Primary Purpose: Treatment	FMT-PI-IBS	2020-09-01	2021-12-31	2022-01-15	2022-07-18		2022-07-18	Bogomolets National Medical University, Kyiv, Ukraine|Ukrainian Research and Practical Centre of Endocrine Surgery, Transplantation of Endocrine Organs and Tissues of the Ministry of Health of Ukraine, Kyiv, Ukraine		https://ClinicalTrials.gov/show/NCT05461833
197	NCT05088434	Fecal Microbiota Transplantation and ACHIM for Manipulating Gut Microbiota in IBS Patients		Completed	No Results Available	Irritable Bowel Syndrome|Dysbiosis	Dietary Supplement: Anaerobically Cultivated Human Intestinal Microbiota (ACHIM)|Dietary Supplement: Donor fecal microbiota transplantation|Dietary Supplement: Placebo	Gut microbiota analysis|Irritable bowel syndrome Symptom Severity Scale (IBS-SSS)|Bristol stool form scale|Short form of Nepean Dyspepsia Index (SF-NDI)|Eysenck Personality Questionnaire Neuroticism (EPQ-N-12_|Hospital Anxiety and Depression Scale (HADS)	Haukeland University Hospital	All	18 Years to 65 Years Â (Adult, Older Adult)	Not Applicable	62	Other	Interventional	Allocation: Randomized|Intervention Model: Parallel Assignment|Masking: Triple (Participant, Care Provider, Investigator)|Primary Purpose: Treatment	2016/1914	2017-01-01	2020-08-30	2021-06-30	2021-10-22		2021-10-22	Haukeland Unversity Hospital, Bergen, Norway		https://ClinicalTrials.gov/show/NCT05088434
206	NCT04899869	Faecal Microbiota Transplantation in Irritable Bowel Syndrome	MISCEAT	Recruiting	No Results Available	Irritable Bowel Syndrome With Diarrhea|Irritable Bowel Syndrome Mixed	Other: Faecal microbiota transplantation with active study microbiota first|Other: Faecal microbiota transplantation with inactive autoclaved study microbiota first|Other: Faecal microbiota transplantation with inactive autoclaved study microbiota only	Change in the IBS severity symptom score (IBS-SSS)|The acute change in the IBS severity symptom score (IBS-SSS)|The long-term change in the IBS severity symptom score (IBS-SSS)|Change in number of loose stools per day|Change in stool consistency|Change in abdominal pain|Change in frequency of bloating per week|Change in Body Mass Index|Change in waist circumference|Change in body fat mass estimat…	Thomayer University Hospital|Charles University, Czech Republic	All	18 Years to 65 Years Â (Adult, Older Adult)	Not Applicable	99	Other	Interventional	Allocation: Randomized|Intervention Model: Crossover Assignment|Masking: Triple (Participant, Care Provider, Investigator)|Primary Purpose: Treatment	INT_TN_001	2021-06-17	2023-06-30	2023-12-31	2021-05-25		2022-06-09	Thomayer University Hospital, Prague, Czechia		https://ClinicalTrials.gov/show/NCT04899869
214	NCT02651740	Gut Microbiota Reconstruction in the Treatment of Irritable Bowel Syndrome With Predominant Diarrhea		Recruiting	No Results Available	Irritable Bowel Syndrome	Drug: Rifaximin|Procedure: Fecal microbiota transplantation	Number of patients with relief of IBS condition|Number of patients with relief of IBS related anxiety or depression status|Number of patients with relief of IBS single symptoms	Shanghai Zhongshan Hospital	All	18 Years to 65 Years Â (Adult, Older Adult)	Phase 2|Phase 3	10	Other	Interventional	Allocation: N/A|Intervention Model: Single Group Assignment|Masking: None (Open Label)|Primary Purpose: Treatment	SXZ-WSD01-2015	2016-04-01	2023-07-01	2023-12-01	2016-01-11		2021-12-30	Zhongshan Hospital, Fudan University, Shanghai, China		https://ClinicalTrials.gov/show/NCT02651740
215	NCT03333291	Fecal Transplantation in Patients With IBS		Completed	No Results Available	IBS - Irritable Bowel Syndrome	Dietary Supplement: fecal suspension	Stool microbiota changes|Global improvement in IBS symptoms	Haukeland University Hospital|Helse Vest	All	18 Years to 70 Years Â (Adult, Older Adult)	Not Applicable	14	Other	Interventional	Allocation: N/A|Intervention Model: Single Group Assignment|Masking: None (Open Label)|Primary Purpose: Treatment	2013/1497	2016-10-01	2017-06-15	2017-06-30	2017-11-06		2017-11-06	Helse Bergen HF, Haukeland University Hospital, Bergen, Norway		https://ClinicalTrials.gov/show/NCT03333291
242	NCT02788071	Effect of Fecal Microbiota Transplantation in Irritable Bowel Syndrome		Completed	No Results Available	Irritable Bowel Syndrome	Dietary Supplement: FMT capsules|Dietary Supplement: FMT placebo	symptoms score|Change in microbiota diversity|Microbiota diversity IBS patients|Microbiota diversity in healthy donors|Change in Irritable Bowel Syndrome-Quality of Life (IBS-QOL) Questionnaire Scores	Aleris-Hamlet Hospitaler KÃ¸benhavn|Hvidovre University Hospital|University of Aarhus	All	18 Years to 60 Years Â (Adult)	Phase 2|Phase 3	52	Other	Interventional	Allocation: Randomized|Intervention Model: Parallel Assignment|Masking: Quadruple (Participant, Care Provider, Investigator, Outcomes Assessor)|Primary Purpose: Treatment	H-15016343	2016-10-01	2017-07-01	2017-07-01	2016-06-02		2017-08-02	Aleris Hamlet Hospitaler, KÃ¸benhavn, Copenhagen, SÃ¸borg, Denmark		https://ClinicalTrials.gov/show/NCT02788071
244	NCT05361785	Fecal Microbiota Transplantation for Irritable Bowel Syndrome Associated Food Intolerance	FinFMT-IBS	Recruiting	No Results Available	Irritable Bowel Syndrome|Fecal Microbiota Transplantation	Biological: FMT	The effect of FMT for tolerance of FODMAPs in the IBS patients' diet|Microbial components explaining the successful broadening of FODMAP diet in IBS patients.|GI symptoms and bacterial fermentaiton status in IBS	Helsinki University Central Hospital|Turku University Hospital|University of Helsinki|Paijat-Hame Hospital District	All	18 Years to 75 Years Â (Adult, Older Adult)	Not Applicable	45	Other	Interventional	Allocation: Randomized|Intervention Model: Single Group Assignment|Masking: Single (Investigator)|Primary Purpose: Treatment	1480/2021	2022-04-30	2024-07-31	2026-07-31	2022-05-05		2022-05-13	Helsinki University Hospital, Helsinki, Helsinki And Uusimaa, Finland		https://ClinicalTrials.gov/show/NCT05361785
250	NCT04890405	Clinical Study of Selective Fecal Microbiota Transplantation in the Treatment of Irritable Bowel Syndrome.		Not yet recruiting	No Results Available	Irritable Bowel Syndrome Variant of Childhood	Procedure: Standardized FMT|Combination Product: Precision Flora Transplantation	IBS-SSS score|Clinical remission rate|GSRS score|IBS-QoL score|PHQ-9|GAD-7|SAS|SDS|Intestinal flora	Yanling Wei|Third Military Medical University	All	18 Years to 75 Years Â (Adult, Older Adult)	Not Applicable	70	Other	Interventional	Allocation: Randomized|Intervention Model: Parallel Assignment|Masking: Single (Outcomes Assessor)|Primary Purpose: Treatment	TMMU-DP-GI-JZ-001	2021-05-20	2021-10-01	2022-10-01	2021-05-18		2021-05-18			https://ClinicalTrials.gov/show/NCT04890405
265	NCT04236843	Faecal Microbiota Transplantation (FMT) in Patients With IBSmechanism(s) of Action		Completed	No Results Available	Irritable Bowel Syndrome	Dietary Supplement: Feces	Change in IBS-SSS total score|Change in the Dysbiosis index	Helse Fonna|University of Bergen	All	18 Years to 75 Years Â (Adult, Older Adult)	Not Applicable	186	Other	Interventional	Allocation: Randomized|Intervention Model: Parallel Assignment|Masking: None (Open Label)|Primary Purpose: Treatment	Helse Fonna	2020-01-01	2022-03-25	2022-03-25	2020-01-22		2022-03-29	Helse Fonna, Haugesund, Norway		https://ClinicalTrials.gov/show/NCT04236843
266	NCT05174273	Neurocognitive Effects of FMT in MDD Patients With and Without IBS		Recruiting	No Results Available	Major Depressive Disorder|Irritable Bowel Syndrome	Biological: Fecal Microbiota Transplantation	The Montgomery-Ã…sberg Depression Rating Scale (MADRS)|IBS Symptom Severity Scale (IBS-SSS)|Toronto Side Effect Scale (TSES)|IBS specific Quality of Life (IBS-QoL)|nuclear magnetic resonance (NMR) spectrometry	Valerie Taylor|University of Calgary	All	18 Years to 60 Years Â (Adult)	Phase 2|Phase 3	180	Other	Interventional	Allocation: Non-Randomized|Intervention Model: Parallel Assignment|Masking: None (Open Label)|Primary Purpose: Other	IMA-FMT-MDD/IBS-2020	2022-04-06	2023-12-01	2024-04-01	2021-12-30		2022-05-25	University of Calgary, TRW building, Calgary, Alberta, Canada		https://ClinicalTrials.gov/show/NCT05174273
300	NCT03561519	FMT in the Treatment of IBS	FMT-IBS	Completed	No Results Available	Irritable Bowel Syndrome	Other: Fecal Microbiota Transplantation (FMT)|Other: Placebo	IBS symptom relieve	Joint Authority for PÃ¤ijÃ¤t-HÃ¤me Social and Health Care|Helsinki University Central Hospital|University of Helsinki	All	18 Years to 75 Years Â (Adult, Older Adult)	Not Applicable	52	Other	Interventional	Allocation: Randomized|Intervention Model: Parallel Assignment|Masking: Quadruple (Participant, Care Provider, Investigator, Outcomes Assessor)|Primary Purpose: Treatment	40/13/03/01/15	2015-08-27	2018-07-01	2018-07-01	2018-06-19		2018-08-15	Helsinki University Hospital, Helsinki, Finland		https://ClinicalTrials.gov/show/NCT03561519
319	NCT03822299	Effects of Faecal Microbiota Transplantation in Patients With IBS		Completed	No Results Available	Irritable Bowel Syndrome	Dietary Supplement: healthy feces microbiota	Global improvement in IBS symptoms as assessed by IBS Symptom Severity Scale (IBS-SSS)|Global improvement in IBS symptoms as assessed by Birmingham Symptom scale questionnaire|Quality of life as assessed by IBS quality of life (IBSQoL) questionnaire|Quality of life as assessed by Short form of Nepean Dyspepsia Index (SF-NDI) questionnaires|Fatigue as assessed by: Fatigue Assessment Scale (FAS) qu…	Helse Fonna|Helse Vest	All	18 Years to 85 Years Â (Adult, Older Adult)	Not Applicable	164	Other	Interventional	Allocation: Randomized|Intervention Model: Parallel Assignment|Masking: Single (Outcomes Assessor)|Primary Purpose: Treatment	HelseFonna	2018-01-01	2019-04-30	2019-05-05	2019-01-30		2019-05-07	Helse Fonna, Haugesund, Norway		https://ClinicalTrials.gov/show/NCT03822299
334	NCT05035784	RCE With FMT in the Treatment of Childhood Constipation		Recruiting	No Results Available	Fecal Microbiota Transplantation|Constipation - Functional	Drug: Fecal supernatant|Drug: Placebo	improvement of CSBMs (sub/week) from baseline|Satisfaction with bowel function|Bowel movements|Painful or hard bowel movements|Large diameter or scybalous stools|Excessive volitional stool retention|Encopresis	Shengjing Hospital	All	4 Years to 14 Years Â (Child)	Not Applicable	110	Other	Interventional	Allocation: Randomized|Intervention Model: Parallel Assignment|Masking: Double (Participant, Care Provider)|Primary Purpose: Treatment	A333--1	2019-08-03	2021-10-03	2022-03-03	2021-09-05		2021-12-14	Shengjing Hospital, Shenyang, Liaoning, China		https://ClinicalTrials.gov/show/NCT05035784
408	NCT03233100	FMT Treating Constipation Patients With Depression and/or Anxiety Symptoms - Clinical Efficacy and Potential Mechanisms		Unknown status	No Results Available	Constipation - Functional|Depressive Symptoms|Anxiety Symptoms|Gut-Brain Disorders	Other: FMT	CSBMs per week|HAMA|HAMD|Wexner|PAC-SYM|Bristol Bristol PAC-SYM|PAC-QOL	Jianfeng Gong|Jinling Hospital, China	All	18 Years and older Â (Adult, Older Adult)	Not Applicable	40	Other	Interventional	Allocation: N/A|Intervention Model: Single Group Assignment|Masking: None (Open Label)|Primary Purpose: Treatment	STC-D-A-2017-FMT	2017-07-30	2018-12-31	2018-12-31	2017-07-28		2017-07-28	Department of Generay Surgery, Jinling hosptal, Medical School of Nanjing University, Nanjing, Jiangsu, China		https://ClinicalTrials.gov/show/NCT03233100
414	NCT05427331	FMT Capsules in Treatment of Patients With Insomnia Clinical Research		Recruiting	No Results Available	Chronic Insomnia	Drug: FMT capsule	PSQI scale was used to assess sleep|The metagenomic measure the types of gut microbiota	Third Military Medical University	All	18 Years to 70 Years Â (Adult, Older Adult)	Not Applicable	60	Other	Interventional	Allocation: Randomized|Intervention Model: Parallel Assignment|Masking: Double (Participant, Investigator)|Primary Purpose: Treatment	FMT-202201	2022-06-20	2023-05-31	2023-12-31	2022-06-22		2022-06-22	Third Military Medical University Daping Hospital, Chongqing, Chongqing, China		https://ClinicalTrials.gov/show/NCT05427331
427	NCT03763175	Efficacy and Safety of SYN-010 in IBS-C		Terminated	Has Results	Irritable Bowel Syndrome With Constipation	Drug: SYN-010 21 mg|Drug: SYN-010 42 mg|Drug: Placebo	Change From Baseline in the Weekly Average Number of Completely Spontaneous Bowel Movements (CSBM) Compared to the 12-week Treatment Period|Proportion of Overall Responders During the 12-week Treatment Period|Proportion of Overall Stool Frequency Responders During the 12-week Treatment Period|Proportion of Overall Abdominal Pain Intensity Responders During the 12-week Treatment Period|Proportion …	Cedars-Sinai Medical Center|Synthetic Biologics Inc.	All	18 Years to 65 Years Â (Adult, Older Adult)	Phase 2	59	Other|Industry	Interventional	Allocation: Randomized|Intervention Model: Parallel Assignment|Masking: Quadruple (Participant, Care Provider, Investigator, Outcomes Assessor)|Primary Purpose: Treatment	54792	2018-12-24	2020-10-09	2020-10-09	2018-12-04	2021-09-05	2022-07-13	Cedars-Sinai Medical Center, Los Angeles, California, United States	Study Protocol, https://ClinicalTrials.gov/ProvidedDocs/75/NCT03763175/Prot_000.pdf|"Statistical Analysis Plan", https://ClinicalTrials.gov/ProvidedDocs/75/NCT03763175/SAP_001.pdf	https://ClinicalTrials.gov/show/NCT03763175
493	NCT02857257	Transplantation of Anaerobic Cultured Human Intestinal Microbiota in Irritable Bowel Syndrome	ACHIM2	Unknown status	No Results Available	Irritable Bowel Syndrome	Biological: ACHIM	Symptom relief according to irritable bowel syndrome-symptom severity scale (IBS-SSS)|Differential bacterial species population as defined by 16S RNA|Normalization of stool consistency as determined by the Bristol stool scale	Uppsala University|Karolinska Institutet	All	18 Years to 80 Years Â (Adult, Older Adult)	Phase 2	50	Other	Interventional	Allocation: N/A|Intervention Model: Single Group Assignment|Masking: None (Open Label)|Primary Purpose: Treatment	ACHIM2	2015-01-01	2018-12-01	2018-12-01	2016-08-05		2018-08-08	Mag-tarm/endoskopienheten HÃ¶torget, Stockholm, Sweden		https://ClinicalTrials.gov/show/NCT02857257
